# Supplementary material for: catena-Poly[μ-aqua-2:1′κ2 O:O-aqua-2κO-(2-fluoro­benzoato-1κ2 O,O′)(μ2-2-fluoro­benzoato-2′:1κ2 O:O′)bis­(μ3-2-fluoro­benzoato)-2′:1:2κ4 O:O,O′:O′;1:2:1′κ5 F,O:O,O′:O′-dilead(II)]
Source: Acta Crystallogr Sect E Struct Rep Online. 2008 Jul 23;64(Pt 8):m1055–6. doi: 10.1107/S1600536808022678 (PMC2961970; doi:10.1107/S1600536808022678)
Supplement: Supplementary file 1 [file e-64-m1055-sup1.cif]

##############################################################################
###                                                                        ###
###        Electronic paper (Acta Crystallographica Section E)             ###
###                                                                        ###
##############################################################################
#                                                                            #
# This CIF contains the data in a paper accepted for publication in Acta     #
# Crystallographica Section E. It conforms to the requirements of Notes      #
# for Authors for Section E, and has been peer reviewed under the auspices   #
# of the IUCr Commission on Journals.                                        #
#                                                                            #
# Full details of the Crystallographic Information File format               #
# are given in the paper "The Crystallographic Information File (CIF):       #
# a New Standard Archive File for Crystallography" by S. R. Hall, F. H.      #
# Allen and I. D. Brown [Acta Cryst. (1991), A47, 655-685].                  #
#                                                                            #
# The current version of the core CIF dictionary is obtainable from          #
# ftp://ftp.iucr.org/pub/cif_core.dic. The current version number is 2.4.    #
#                                                                            #
# Software is freely available for graphical display of the structure(s) in  #
# this CIF.  For information consult the CIF home page http://www.iucr.org/  #
# cif/home.html                                                              #
#                                                                            #
# This file may be used for bona fide research purposes within the           #
# scientific community so long as proper attribution is given to the journal # 
# article from which it was obtained.                                        #
#                                                                            #
##############################################################################
                                             
data_I
_audit_creation_method     SHELXL-97
_chemical_name_systematic
;\
<i>catena</i>-Poly[\m-aqua-2:1'\k^2^O:O-aqua-2\kO-(2-fluorobenzoato-
1\k^2^<i>O</i>,<i>O</i>')(\m~2~-2-fluorobenzoato-
2':1\k^2^<i>O</i>:<i>O</i>')bis(\m~3~-2-fluorobenzoato)-
2':1:2\k^4^O:O,O':O';1:2:1'\k^5^F,O:O,O':O'-dilead(II)]
;
_chemical_name_common     ?
_chemical_formula_moiety     'C28 H20 F4 O10 Pb2'
_chemical_formula_sum     'C28 H20 F4 O10 Pb2'
_chemical_formula_iupac     '[Pb2 (C7 H4 F O2)4 (H2 O)2]'
_chemical_formula_weight     1006.84
_chemical_melting_point     ?
_symmetry_cell_setting     triclinic
_symmetry_space_group_name_H-M     'P -1'
_symmetry_space_group_name_Hall     '-P 1'
loop_
    _symmetry_equiv_pos_as_xyz
    'x, y, z'
    '-x, -y, -z'
_cell_length_a     7.1016(14)
_cell_length_b     14.794(3)
_cell_length_c     15.096(3)
_cell_angle_alpha     111.56(3)
_cell_angle_beta     95.32(3)
_cell_angle_gamma     97.31(3)
_cell_volume     1446.2(6)
_cell_formula_units_Z     2
_cell_measurement_reflns_used     14100
_cell_measurement_theta_min     3.01
_cell_measurement_theta_max     27.48
_cell_measurement_temperature     290(2)
_exptl_crystal_description     block
_exptl_crystal_colour     colorless
_exptl_crystal_size_max     0.440
_exptl_crystal_size_mid     0.190
_exptl_crystal_size_min     0.130
_exptl_crystal_density_diffrn     2.312
_exptl_crystal_density_meas     ?
_exptl_crystal_density_method     'not measured'
_exptl_crystal_F_000     936
_exptl_absorpt_coefficient_mu     11.708
_exptl_absorpt_correction_type     multi-scan
_exptl_absorpt_process_details     '(ABSCOR; Higashi, 1995)'
_exptl_absorpt_correction_T_min     0.082
_exptl_absorpt_correction_T_max     0.223
_diffrn_ambient_temperature     290(2)
_diffrn_radiation_type     MoK\a
_diffrn_radiation_wavelength     0.71073
_diffrn_radiation_source     'rotating anode'
_diffrn_radiation_monochromator     graphite
_diffrn_measurement_device_type     'Rigaku R-AXIS RAPID'
_diffrn_measurement_method     \w
_diffrn_detector_area_resol_mean     10
_diffrn_reflns_number     14182
_diffrn_reflns_av_R_equivalents     0.0276
_diffrn_reflns_av_sigmaI/netI     0.0363
_diffrn_reflns_theta_min     3.01
_diffrn_reflns_theta_max     27.48
_diffrn_reflns_theta_full     27.48
_diffrn_measured_fraction_theta_max     0.972
_diffrn_measured_fraction_theta_full     0.972
_diffrn_reflns_limit_h_min     -8
_diffrn_reflns_limit_h_max     9
_diffrn_reflns_limit_k_min     -19
_diffrn_reflns_limit_k_max     18
_diffrn_reflns_limit_l_min     -19
_diffrn_reflns_limit_l_max     19
_diffrn_standards_number     ?
_diffrn_standards_interval_count     ?
_diffrn_standards_interval_time     ?
_diffrn_standards_decay_%     ?
_reflns_number_total     6646
_reflns_number_gt     5329
_reflns_threshold_expression     I>2\s(I)
_refine_ls_structure_factor_coef     Fsqd
_refine_ls_matrix_type     full
_refine_ls_R_factor_all     0.0487
_refine_ls_R_factor_gt     0.0375
_refine_ls_wR_factor_gt     0.0885
_refine_ls_wR_factor_ref     0.0939
_refine_ls_goodness_of_fit_ref     1.034
_refine_ls_restrained_S_all     1.035
_refine_ls_number_reflns     6646
_refine_ls_number_parameters     397
_refine_ls_number_restraints     3
_refine_ls_hydrogen_treatment     constr
_refine_ls_weighting_scheme     calc
_refine_ls_weighting_details
        'calc w=1/[\s^2^(Fo^2^)+(0.0382P)^2^+11.3431P] where P=(Fo^2^+2Fc^2^)/3'
_atom_sites_solution_hydrogens     geom
_atom_sites_solution_primary     direct
_atom_sites_solution_secondary     difmap
_refine_ls_shift/su_max     0.001
_refine_ls_shift/su_mean     0.000
_refine_diff_density_max     3.739
_refine_diff_density_min     -2.479
_refine_ls_extinction_method     none
_refine_ls_extinction_coef     ?
loop_
    _atom_type_symbol
    _atom_type_description
    _atom_type_scat_dispersion_real
    _atom_type_scat_dispersion_imag
    _atom_type_scat_source
    'C' 'C' 0.0033 0.0016
                         'International Tables Vol C Tables 4.2.6.8 and 6.1.1.4'
    'H' 'H' 0.0000 0.0000
                         'International Tables Vol C Tables 4.2.6.8 and 6.1.1.4'
    'O' 'O' 0.0106 0.0060
                         'International Tables Vol C Tables 4.2.6.8 and 6.1.1.4'
    'F' 'F' 0.0171 0.0103
                         'International Tables Vol C Tables 4.2.6.8 and 6.1.1.4'
    'Pb' 'Pb' -3.3944 10.1111
                         'International Tables Vol C Tables 4.2.6.8 and 6.1.1.4'
_computing_data_collection     'PROCESS-AUTO (Rigaku, 1998)'
_computing_cell_refinement     'PROCESS-AUTO (Rigaku, 1998)'
_computing_data_reduction     'PROCESS-AUTO (Rigaku, 1998)'
_computing_structure_solution     'SHELXS97 (Sheldrick, 2008)'
_computing_structure_refinement     'SHELXL97 (Sheldrick, 2008)'
_computing_molecular_graphics     'SHELXTL (Sheldrick, 2008)'
_computing_publication_material     'SHELXL97 (Sheldrick, 2008)'
loop_
    _atom_site_type_symbol
    _atom_site_label
    _atom_site_fract_x
    _atom_site_fract_y
    _atom_site_fract_z
    _atom_site_U_iso_or_equiv
    _atom_site_adp_type
    _atom_site_calc_flag
    _atom_site_refinement_flags
    _atom_site_occupancy
    _atom_site_disorder_assembly
    _atom_site_disorder_group
    Pb Pb1 0.50250(4) 0.06503(2) 0.265288(19) 0.02816(8) Uani d . 1 . .
    Pb Pb2 0.99101(4) 0.11234(2) 0.13887(2) 0.03456(9) Uani d . 1 . .
    F F1 0.8986(13) 0.3238(6) 0.1926(7) 0.106(3) Uani d . 1 . .
    F F2 0.9276(14) 0.3801(7) 0.5078(9) 0.145(4) Uani d . 1 . .
    F F3 -0.3272(8) -0.0400(6) 0.3676(5) 0.0707(19) Uani d . 1 . .
    F F4 1.0244(18) 0.2764(11) -0.0872(11) 0.180(6) Uani d . 1 . .
    O O1 0.3833(7) 0.1887(4) 0.2019(4) 0.0382(12) Uani d . 1 . .
    O O2 0.6657(7) 0.1535(4) 0.1739(4) 0.0343(12) Uani d . 1 . .
    O O3 0.3924(8) 0.2018(4) 0.4107(4) 0.0424(13) Uani d . 1 . .
    O O4 0.6947(8) 0.2189(4) 0.3891(4) 0.0417(13) Uani d . 1 . .
    O O5 0.8814(9) 0.1620(5) -0.0029(5) 0.0533(17) Uani d . 1 . .
    O O6 0.5976(8) 0.0707(4) -0.0775(4) 0.0377(12) Uani d . 1 . .
    O O7 0.7609(8) -0.0319(4) 0.0120(4) 0.0425(13) Uani d D 1 . .
    H H7A 0.6855 -0.0566 0.0382 0.064 Uiso calc RD 1 . .
    H H7B 0.8141 -0.0784 -0.0152 0.064 Uiso d RD 1 . .
    O O8 0.8336(8) 0.0170(5) 0.2355(4) 0.0442(14) Uani d . 1 . .
    O O9 0.1307(8) 0.0018(5) 0.2258(4) 0.0427(14) Uani d . 1 . .
    O O10 1.0501(8) 0.2362(5) 0.3173(4) 0.0490(15) Uani d . 1 . .
    H H10A 1.1424 0.2256 0.3465 0.073 Uiso calc RD 1 . .
    H H10B 0.9746 0.2651 0.3505 0.073 Uiso d RD 1 . .
    C C1 0.5762(13) 0.2909(6) 0.1437(6) 0.0391(18) Uani d . 1 . .
    C C2 0.7517(15) 0.3433(7) 0.1545(8) 0.053(2) Uani d . 1 . .
    C C3 0.790(2) 0.4252(8) 0.1307(11) 0.086(4) Uani d . 1 . .
    H H3 0.9146 0.4587 0.1389 0.103 Uiso calc R 1 . .
    C C4 0.635(3) 0.4537(10) 0.0945(11) 0.097(5) Uani d . 1 . .
    H H4 0.6530 0.5102 0.0807 0.117 Uiso calc R 1 . .
    C C5 0.455(2) 0.4012(10) 0.0783(10) 0.082(4) Uani d . 1 . .
    H H5 0.3580 0.4227 0.0496 0.098 Uiso calc R 1 . .
    C C6 0.396(3) 0.3144(9) 0.1011(7) 0.105(6) Uani d . 1 . .
    H H6 0.2716 0.2803 0.0912 0.126 Uiso calc R 1 . .
    C C7 0.5377(11) 0.2061(6) 0.1744(5) 0.0306(15) Uani d . 1 . .
    C C8 0.5995(12) 0.3522(6) 0.5128(6) 0.0380(17) Uani d . 1 . .
    C C9 0.4447(16) 0.3912(8) 0.5579(7) 0.056(2) Uani d . 1 . .
    H H9 0.3217 0.3540 0.5411 0.067 Uiso calc R 1 . .
    C C10 0.482(2) 0.4869(8) 0.6279(8) 0.074(4) Uani d . 1 . .
    H H10 0.3817 0.5141 0.6570 0.089 Uiso calc R 1 . .
    C C11 0.660(2) 0.5406(8) 0.6543(9) 0.077(4) Uani d . 1 . .
    H H11 0.6803 0.6037 0.7021 0.093 Uiso calc R 1 . .
    C C12 0.814(2) 0.5043(8) 0.6121(8) 0.075(4) Uani d . 1 . .
    H H12 0.9369 0.5418 0.6296 0.090 Uiso calc R 1 . .
    C C13 0.7761(15) 0.4092(8) 0.5425(8) 0.058(2) Uani d . 1 . .
    C C14 0.5595(11) 0.2510(6) 0.4324(5) 0.0328(16) Uani d . 1 . .
    C C15 -0.0168(12) -0.0643(6) 0.3273(6) 0.0349(16) Uani d . 1 . .
    C C16 0.1421(14) -0.1041(7) 0.3439(8) 0.054(2) Uani d . 1 . .
    H H16 0.2446 -0.0985 0.3111 0.064 Uiso calc R 1 . .
    C C17 0.1563(18) -0.1518(9) 0.4069(9) 0.073(3) Uani d . 1 . .
    H H17 0.2674 -0.1756 0.4181 0.087 Uiso calc R 1 . .
    C C18 0.0000(17) -0.1632(8) 0.4532(8) 0.065(3) Uani d . 1 . .
    H H18 0.0045 -0.1968 0.4945 0.078 Uiso calc R 1 . .
    C C19 -0.1581(15) -0.1259(8) 0.4385(7) 0.057(3) Uani d . 1 . .
    H H19 -0.2618 -0.1333 0.4701 0.068 Uiso calc R 1 . .
    C C20 -0.1660(12) -0.0773(7) 0.3773(6) 0.0426(19) Uani d . 1 . .
    C C21 -0.0202(10) -0.0121(5) 0.2587(5) 0.0292(15) Uani d . 1 . .
    C C22 0.7003(14) 0.2145(6) -0.1082(6) 0.046(2) Uani d . 1 . .
    C C23 0.849(2) 0.2749(9) -0.1202(9) 0.072(3) Uani d . 1 . .
    C C24 0.828(3) 0.3368(10) -0.1663(12) 0.108(6) Uani d . 1 . .
    H H24 0.9346 0.3763 -0.1729 0.129 Uiso calc R 1 . .
    C C25 0.650(3) 0.3397(10) -0.2026(11) 0.113(7) Uani d . 1 . .
    H H25 0.6327 0.3816 -0.2348 0.136 Uiso calc R 1 . .
    C C26 0.491(2) 0.2812(9) -0.1926(9) 0.088(4) Uani d . 1 . .
    H H26 0.3698 0.2864 -0.2180 0.105 Uiso calc R 1 . .
    C C27 0.501(3) 0.2134(9) -0.1455(8) 0.101(6) Uani d . 1 . .
    H H27 0.3952 0.1736 -0.1392 0.121 Uiso calc R 1 . .
    C C28 0.7316(12) 0.1442(6) -0.0584(6) 0.0389(18) Uani d . 1 . .
loop_
    _atom_site_aniso_label
    _atom_site_aniso_U_11
    _atom_site_aniso_U_22
    _atom_site_aniso_U_33
    _atom_site_aniso_U_12
    _atom_site_aniso_U_13
    _atom_site_aniso_U_23
    Pb1 0.02153(14) 0.03441(15) 0.03085(15) 0.00615(10) 0.00427(10) 0.01469(12)
    Pb2 0.02253(14) 0.05183(19) 0.03065(16) 0.00657(12) 0.00338(11) 0.01749(14)
    F1 0.098(6) 0.095(6) 0.116(7) -0.014(5) 0.001(5) 0.045(5)
    F2 0.087(6) 0.111(7) 0.172(10) -0.004(5) 0.023(7) -0.014(7)
    F3 0.039(3) 0.129(6) 0.083(4) 0.034(3) 0.027(3) 0.075(4)
    F4 0.120(9) 0.226(14) 0.235(15) -0.030(9) 0.001(10) 0.162(13)
    O1 0.025(3) 0.051(3) 0.044(3) 0.008(2) 0.009(2) 0.023(3)
    O2 0.028(3) 0.042(3) 0.042(3) 0.011(2) 0.011(2) 0.024(3)
    O3 0.031(3) 0.049(3) 0.038(3) 0.002(3) 0.006(2) 0.008(3)
    O4 0.031(3) 0.046(3) 0.037(3) 0.006(2) 0.007(2) 0.003(3)
    O5 0.042(4) 0.074(4) 0.047(4) -0.009(3) -0.009(3) 0.037(3)
    O6 0.031(3) 0.041(3) 0.040(3) 0.000(2) 0.003(2) 0.018(3)
    O7 0.036(3) 0.041(3) 0.046(3) 0.006(3) 0.008(3) 0.013(3)
    O8 0.026(3) 0.071(4) 0.055(4) 0.019(3) 0.015(3) 0.041(3)
    O9 0.028(3) 0.055(4) 0.055(4) 0.010(3) 0.011(3) 0.031(3)
    O10 0.033(3) 0.064(4) 0.043(3) 0.011(3) 0.005(3) 0.013(3)
    C1 0.053(5) 0.034(4) 0.036(4) 0.019(4) 0.018(4) 0.014(3)
    C2 0.052(6) 0.049(5) 0.055(6) 0.005(4) 0.004(5) 0.018(5)
    C3 0.111(11) 0.047(6) 0.111(11) 0.003(7) 0.049(9) 0.039(7)
    C4 0.162(16) 0.062(8) 0.105(11) 0.047(10) 0.049(11) 0.059(8)
    C5 0.125(12) 0.069(8) 0.077(9) 0.052(8) 0.024(8) 0.044(7)
    C6 0.240(19) 0.079(8) 0.039(6) 0.116(11) 0.046(8) 0.039(6)
    C7 0.031(4) 0.038(4) 0.022(3) 0.006(3) 0.004(3) 0.010(3)
    C8 0.044(5) 0.043(4) 0.028(4) 0.011(4) 0.004(3) 0.014(3)
    C9 0.063(6) 0.059(6) 0.045(5) 0.016(5) 0.016(5) 0.014(5)
    C10 0.109(10) 0.053(6) 0.057(7) 0.034(7) 0.035(7) 0.005(5)
    C11 0.126(12) 0.041(6) 0.053(7) 0.011(7) 0.020(7) 0.004(5)
    C12 0.092(9) 0.049(6) 0.053(7) -0.018(6) 0.006(6) -0.004(5)
    C13 0.054(6) 0.063(6) 0.055(6) 0.014(5) 0.016(5) 0.018(5)
    C14 0.034(4) 0.039(4) 0.022(3) 0.004(3) 0.000(3) 0.010(3)
    C15 0.039(4) 0.038(4) 0.030(4) 0.010(3) 0.003(3) 0.015(3)
    C16 0.047(5) 0.065(6) 0.066(6) 0.023(5) 0.017(5) 0.039(5)
    C17 0.074(8) 0.090(9) 0.083(8) 0.038(7) 0.009(6) 0.059(7)
    C18 0.071(7) 0.077(7) 0.066(7) 0.016(6) 0.007(6) 0.051(6)
    C19 0.054(6) 0.074(7) 0.054(6) 0.004(5) 0.007(5) 0.039(5)
    C20 0.036(4) 0.056(5) 0.042(5) 0.010(4) 0.006(4) 0.025(4)
    C21 0.025(4) 0.031(4) 0.034(4) 0.005(3) 0.006(3) 0.015(3)
    C22 0.062(6) 0.035(4) 0.038(5) -0.005(4) 0.006(4) 0.015(4)
    C23 0.078(9) 0.070(7) 0.069(8) -0.010(6) -0.001(6) 0.037(6)
    C24 0.141(15) 0.075(9) 0.111(12) -0.036(9) -0.004(11) 0.065(9)
    C25 0.21(2) 0.060(8) 0.079(10) 0.023(11) -0.002(12) 0.043(8)
    C26 0.138(13) 0.053(7) 0.068(8) 0.037(8) -0.017(8) 0.019(6)
    C27 0.191(15) 0.058(7) 0.041(6) 0.079(9) -0.037(7) 0.000(5)
    C28 0.040(4) 0.047(5) 0.034(4) 0.006(4) 0.005(3) 0.021(4)
loop_
    _geom_bond_atom_site_label_1
    _geom_bond_atom_site_label_2
    _geom_bond_site_symmetry_2
    _geom_bond_distance
    _geom_bond_publ_flag
    Pb1 O4 . 2.480(6) y
    Pb1 O2 . 2.489(5) y
    Pb1 O1 . 2.551(6) y
    Pb1 O8 . 2.574(5) y
    Pb1 O9 . 2.621(6) y
    Pb1 O3 . 2.642(6) y
    Pb1 O6 2_655 2.766(6) y
    Pb1 F3 1_655 2.856(8) y
    Pb2 O2 . 2.517(5) y
    Pb2 O7 . 2.534(6) y
    Pb2 O5 . 2.592(6) y
    Pb2 O10 . 2.599(6) y
    Pb2 O8 . 2.603(5) y
    Pb2 O9 1_655 2.670(6) y
    Pb2 O7 2_755 2.999(6) y
    Pb2 O1 1_655 2.804(5) y
    F1 C2 . 1.261(13) ?
    F2 C13 . 1.294(13) ?
    F3 C20 . 1.351(10) ?
    F4 C23 . 1.290(17) ?
    O1 C7 . 1.239(9) ?
    O2 C7 . 1.269(9) ?
    O3 C14 . 1.256(9) ?
    O4 C14 . 1.256(9) ?
    O5 C28 . 1.227(10) ?
    O6 C28 . 1.276(10) ?
    O7 H7A . 0.8200 ?
    O7 H7B . 0.8200 ?
    O8 C21 1_655 1.243(9) ?
    O9 C21 . 1.247(9) ?
    O9 Pb2 1_455 2.670(6) ?
    O10 H10A . 0.8200 ?
    O10 H10B . 0.8200 ?
    C1 C2 . 1.344(13) ?
    C1 C7 . 1.491(10) ?
    C1 C6 . 1.515(17) ?
    C2 C3 . 1.386(14) ?
    C3 C4 . 1.37(2) ?
    C3 H3 . 0.9300 ?
    C4 C5 . 1.36(2) ?
    C4 H4 . 0.9300 ?
    C5 C6 . 1.469(18) ?
    C5 H5 . 0.9300 ?
    C6 H6 . 0.9300 ?
    C8 C13 . 1.354(13) ?
    C8 C9 . 1.420(12) ?
    C8 C14 . 1.513(11) ?
    C9 C10 . 1.394(14) ?
    C9 H9 . 0.9300 ?
    C10 C11 . 1.344(18) ?
    C10 H10 . 0.9300 ?
    C11 C12 . 1.385(18) ?
    C11 H11 . 0.9300 ?
    C12 C13 . 1.386(14) ?
    C12 H12 . 0.9300 ?
    C15 C16 . 1.381(12) ?
    C15 C20 . 1.389(11) ?
    C15 C21 . 1.502(10) ?
    C16 C17 . 1.381(13) ?
    C16 H16 . 0.9300 ?
    C17 C18 . 1.390(16) ?
    C17 H17 . 0.9300 ?
    C18 C19 . 1.347(15) ?
    C18 H18 . 0.9300 ?
    C19 C20 . 1.366(12) ?
    C19 H19 . 0.9300 ?
    C21 O8 1_455 1.243(9) ?
    C22 C23 . 1.366(14) ?
    C22 C27 . 1.467(17) ?
    C22 C28 . 1.517(11) ?
    C23 C24 . 1.353(17) ?
    C24 C25 . 1.35(2) ?
    C24 H24 . 0.9300 ?
    C25 C26 . 1.39(2) ?
    C25 H25 . 0.9300 ?
    C26 C27 . 1.433(16) ?
    C26 H26 . 0.9300 ?
    C27 H27 . 0.9300 ?
loop_
    _geom_angle_atom_site_label_1
    _geom_angle_atom_site_label_2
    _geom_angle_atom_site_label_3
    _geom_angle_site_symmetry_1
    _geom_angle_site_symmetry_3
    _geom_angle
    _geom_angle_publ_flag
    O4 Pb1 O2 . . 74.52(19) ?
    O4 Pb1 O1 . . 81.3(2) ?
    O2 Pb1 O1 . . 51.13(16) ?
    O4 Pb1 O8 . . 83.7(2) ?
    O2 Pb1 O8 . . 68.63(17) ?
    O1 Pb1 O8 . . 119.76(17) ?
    O4 Pb1 O9 . . 130.77(18) ?
    O2 Pb1 O9 . . 120.83(18) ?
    O1 Pb1 O9 . . 77.90(17) ?
    O8 Pb1 O9 . . 145.0(2) ?
    O4 Pb1 O3 . . 50.68(17) ?
    O2 Pb1 O3 . . 106.06(18) ?
    O1 Pb1 O3 . . 72.71(19) ?
    O8 Pb1 O3 . . 131.93(19) ?
    O9 Pb1 O3 . . 80.51(19) ?
    O6 Pb1 F3 2_655 1_655 104.7(2) ?
    O1 Pb1 O6 . 2_655 85.90(18) ?
    O2 Pb1 O6 . 2_655 77.99(18) ?
    O9 Pb1 O6 . 2_655 69.51(17) ?
    O8 Pb1 O6 . 2_655 81.25(18) ?
    O3 Pb1 O6 . 2_655 146.29(17) ?
    O4 Pb1 O6 . 2_655 151.93(18) ?
    O4 Pb1 F3 . 1_655 87.7(2)   ?
    O1 Pb1 F3 . 1_655 168.8(2)   ?
    O3 Pb1 F3 . 1_655 99.11(19) ?
    O9 Pb1 F3 . 1_655 108.72(18) ?
    O2 Pb1 F3 . 1_655 127.0(2)   ?
    O8 Pb1 F3 . 1_655 59.89(19) ?
    O2 Pb2 O7 . . 76.62(18) ?
    O2 Pb2 O5 . . 78.46(19) ?
    O7 Pb2 O5 . . 71.2(2) ?
    O2 Pb2 O10 . . 75.17(18) ?
    O7 Pb2 O10 . . 144.72(19) ?
    O5 Pb2 O10 . . 122.4(2) ?
    O2 Pb2 O8 . . 67.75(17) ?
    O7 Pb2 O8 . . 75.8(2) ?
    O5 Pb2 O8 . . 137.09(18) ?
    O10 Pb2 O8 . . 74.2(2) ?
    O2 Pb2 O9 . 1_655 115.50(16) ?
    O7 Pb2 O9 . 1_655 93.94(19) ?
    O5 Pb2 O9 . 1_655 157.3(2) ?
    O10 Pb2 O9 . 1_655 79.6(2) ?
    O8 Pb2 O9 . 1_655 48.39(16) ?
    O2 Pb2 O1 . 1_655 141.13(16) ?
    O5 Pb2 O1 . 1_655 108.21(19) ?
    O7 Pb2 O1 . 1_655 142.21(17) ?
    O8 Pb2 O1 . 1_655 114.69(18) ?
    O9 Pb2 O1 . 1_655 150.98(13) ?
    O10 Pb2 O1 . 1_655 69.09(17) ?
    O7 Pb2 O1 2_755 1_655 66.45(15) ?
    O2 Pb2 O7 . 2_755 146.84(16) ?
    O5 Pb2 O7 . 2_755 73.48(19) ?
    O7 Pb2 O7 . 2_755 77.86(17) ?
    O8 Pb2 O7 . 2_755 125.04(17) ?
    O9 Pb2 O7 . 2_755 138.80(13) ?
    O10 Pb2 O7 . 2_755 135.54(17) ?
    C7 O1 Pb1 . . 92.7(5) ?
    C7 O2 Pb1 . . 94.9(4) ?
    C7 O2 Pb2 . . 150.1(5) ?
    Pb1 O2 Pb2 . . 114.7(2) ?
    C14 O3 Pb1 . . 89.7(4) ?
    C14 O4 Pb1 . . 97.4(5) ?
    C28 O5 Pb2 . . 135.0(5) ?
    Pb2 O7 H7A . . 109.5 ?
    Pb2 O7 H7B . . 112.5 ?
    H7A O7 H7B . . 101.3 ?
    C21 O8 Pb1 . 1_655 171.78(14) ?
    C21 O8 Pb2 . 1_655 169.90(14) ?
    Pb1 O8 Pb2 . . 109.0(2) ?
    C21 O9 Pb1 . . 146.2(5) ?
    C21 O9 Pb2 1_455 . 161.84(13) ?
    Pb1 O9 Pb2 1_455 . 152.03(16) ?
    Pb2 O10 H10A . . 109.5 ?
    Pb2 O10 H10B . . 129.8 ?
    H10A O10 H10B . . 115.8 ?
    C2 C1 C7 . . 123.9(8) ?
    C2 C1 C6 . . 122.7(10) ?
    C7 C1 C6 . . 113.3(9) ?
    F1 C2 C1 . . 121.4(9) ?
    F1 C2 C3 . . 113.4(11) ?
    C1 C2 C3 . . 125.1(11) ?
    C4 C3 C2 . . 116.2(13) ?
    C4 C3 H3 . . 121.9 ?
    C2 C3 H3 . . 121.9 ?
    C5 C4 C3 . . 121.3(11) ?
    C5 C4 H4 . . 119.3 ?
    C3 C4 H4 . . 119.3 ?
    C4 C5 C6 . . 127.4(13) ?
    C4 C5 H5 . . 116.3 ?
    C6 C5 H5 . . 116.3 ?
    C5 C6 C1 . . 107.1(14) ?
    C5 C6 H6 . . 126.4 ?
    C1 C6 H6 . . 126.4 ?
    O1 C7 O2 . . 120.4(7) ?
    O1 C7 C1 . . 120.1(7) ?
    O2 C7 C1 . . 119.6(6) ?
    C13 C8 C9 . . 117.9(9) ?
    C13 C8 C14 . . 123.1(8) ?
    C9 C8 C14 . . 119.0(8) ?
    C10 C9 C8 . . 118.2(11) ?
    C10 C9 H9 . . 120.9 ?
    C8 C9 H9 . . 120.9 ?
    C11 C10 C9 . . 121.4(11) ?
    C11 C10 H10 . . 119.3 ?
    C9 C10 H10 . . 119.3 ?
    C10 C11 C12 . . 121.7(10) ?
    C10 C11 H11 . . 119.2 ?
    C12 C11 H11 . . 119.2 ?
    C11 C12 C13 . . 116.6(11) ?
    C11 C12 H12 . . 121.7 ?
    C13 C12 H12 . . 121.7 ?
    F2 C13 C8 . . 123.0(10) ?
    F2 C13 C12 . . 112.9(11) ?
    C8 C13 C12 . . 124.1(10) ?
    O4 C14 O3 . . 122.0(7) ?
    O4 C14 C8 . . 118.9(7) ?
    O3 C14 C8 . . 119.1(7) ?
    C16 C15 C20 . . 115.2(7) ?
    C16 C15 C21 . . 120.1(7) ?
    C20 C15 C21 . . 124.7(7) ?
    C17 C16 C15 . . 123.2(9) ?
    C17 C16 H16 . . 118.4 ?
    C15 C16 H16 . . 118.4 ?
    C16 C17 C18 . . 118.2(10) ?
    C16 C17 H17 . . 120.9 ?
    C18 C17 H17 . . 120.9 ?
    C19 C18 C17 . . 120.3(9) ?
    C19 C18 H18 . . 119.8 ?
    C17 C18 H18 . . 119.8 ?
    C18 C19 C20 . . 120.0(10) ?
    C18 C19 H19 . . 120.0 ?
    C20 C19 H19 . . 120.0 ?
    F3 C20 C19 . . 116.8(8) ?
    F3 C20 C15 . . 120.2(7) ?
    C19 C20 C15 . . 123.0(8) ?
    O8 C21 O9 1_455 . 120.6(7) ?
    O8 C21 C15 1_455 . 121.9(6) ?
    O9 C21 C15 . . 117.5(7) ?
    C23 C22 C27 . . 121.0(11) ?
    C23 C22 C28 . . 122.1(10) ?
    C27 C22 C28 . . 116.9(9) ?
    F4 C23 C24 . . 114.8(13) ?
    F4 C23 C22 . . 121.2(11) ?
    C24 C23 C22 . . 124.0(14) ?
    C25 C24 C23 . . 118.3(14) ?
    C25 C24 H24 . . 120.8 ?
    C23 C24 H24 . . 120.8 ?
    C24 C25 C26 . . 121.1(12) ?
    C24 C25 H25 . . 119.4 ?
    C26 C25 H25 . . 119.4 ?
    C25 C26 C27 . . 123.8(15) ?
    C25 C26 H26 . . 118.1 ?
    C27 C26 H26 . . 118.1 ?
    C26 C27 C22 . . 111.7(15) ?
    C26 C27 H27 . . 124.1 ?
    C22 C27 H27 . . 124.1 ?
    O5 C28 O6 . . 125.0(8) ?
    O5 C28 C22 . . 118.3(8) ?
    O6 C28 C22 . . 116.7(7) ?
loop_
    _geom_hbond_atom_site_label_D
    _geom_hbond_atom_site_label_H
    _geom_hbond_atom_site_label_A
    _geom_hbond_site_symmetry_D
    _geom_hbond_site_symmetry_H
    _geom_hbond_site_symmetry_A
    _geom_hbond_distance_DH
    _geom_hbond_distance_HA
    _geom_hbond_distance_DA
    _geom_hbond_angle_DHA
    _geom_hbond_publ_flag
    O7 H7A O6 . . 2_655 0.82 2.15 2.881(8) 148 yes
    O7 H7B O5 . . 2_755 0.82 2.66 3.360(8) 144 yes
    O10 H10A O3 . . 1_655 0.82 2.07 2.892(8) 174 yes
    O10 H10B O4 . . 1_555 0.82 2.22 2.856(8) 135 yes
    O10 H10B F2 . . 1_555 0.82 2.44 3.161(13) 147 yes
    C19 H19 O3 . . 2_556 0.93 2.56 3.364(13) 145 yes
data_global
_journal_date_recd_electronic     2008-07-04
_journal_date_accepted     2008-07-18
_journal_name_full     'Acta Crystallographica, Section E'
_journal_year     2008
_journal_volume     64
_journal_issue      8
_journal_page_first     m1055
_journal_page_last     m1056
_journal_paper_category     QM
_journal_coeditor_code     HY2143
_publ_contact_author_name     'Prof. Bi-Song Zhang'
_publ_contact_author_address
;
College of Materials Science and Chemical Engineering
Jinhua College of Professions and Technology
Jinhua, Zhejiang 321017
People's Republic of China
;
_publ_contact_author_email     zbs_jy@163.com
_publ_contact_author_fax     '86 579 82264066'
_publ_contact_author_phone     '86 579 82230609'
_publ_section_title
;\
<i>catena</i>-Poly[\m-aqua-2:1'\k^2^<i>O</i>:<i>O</i>-aqua-2\k<i>O</i>-(2-\
fluorobenzoato-1\k^2^<i>O</i>,<i>O</i>')(\m~2~-2-fluorobenzoato-2':\
1\k^2^<i>O</i>:<i>O</i>')bis(\m~3~-2-fluorobenzoato)-2':1:2\k^4^<i>O</i>:\
<i>O</i>,<i>O</i>':<i>O</i>';1:2:1'\k^5^<i>F</i>,<i>O</i>:<i>O</i>,\
<i>O</i>':<i>O</i>'-dilead(II)]
;
loop_
    _publ_author_name
    _publ_author_address
    'Bi-Song Zhang '
;
College of Materials Science and Chemical Engineering
Jinhua College of Professions and Technology
Jinhua, Zhejiang 321017
People's Republic of China
;
