# Supplementary material for: catena-Poly[μ-aqua-2:1′κ2 O:O-aqua-2κO-(2-fluoro­benzoato-1κ2 O,O′)(μ2-2-fluoro­benzoato-2′:1κ2 O:O′)bis­(μ3-2-fluoro­benzoato)-2′:1:2κ4 O:O,O′:O′;1:2:1′κ5 F,O:O,O′:O′-dilead(II)]
Source: Acta Crystallogr Sect E Struct Rep Online. 2008 Jul 23;64(Pt 8):m1055–6. doi: 10.1107/S1600536808022678 (PMC2961970; doi:10.1107/S1600536808022678)
Supplement: Supplementary file 2 [file e-64-m1055-Isup2.hkl]

# 
# h,k,l, Fc-squared, Fo-squared, sigma(Fo-squared) and status flag 
# 
data_I
_shelx_title ' D in P-1' 
_shelx_refln_list_code          4 
_shelx_F_calc_maximum      313.28 
_exptl_crystal_F_000       936.00 
_reflns_d_resolution_high  0.7701 
 
loop_ 
 _symmetry_equiv_pos_as_xyz 
 'x, y, z' 
 '-x, -y, -z' 
 
_cell_length_a     7.1016 
_cell_length_b    14.7936 
_cell_length_c    15.0964 
_cell_angle_alpha 111.556 
_cell_angle_beta   95.316 
_cell_angle_gamma  97.314 
 
_shelx_F_squared_multiplier     1.000 
 
loop_ 
 _refln_index_h 
 _refln_index_k 
 _refln_index_l 
 _refln_F_squared_calc 
 _refln_F_squared_meas 
 _refln_F_squared_sigma 
 _refln_observed_status 
   2   0   0    80459.99    73731.48   1697.70 o 
   3   0   0       11.65       58.58     15.23 o 
   4   0   0    32767.78    34974.51    591.52 o 
   5   0   0       32.70      -28.33     31.01 o 
   6   0   0    22013.62    20931.37    367.57 o 
   7   0   0       42.66       24.54     35.86 o 
   8   0   0     8773.25     8527.78    551.89 o 
  -9   1   0      578.58      451.36     76.75 o 
  -8   1   0     5654.30     6265.23    412.38 o 
  -7   1   0      495.64      723.70     46.14 o 
  -6   1   0    20697.14    20907.09    402.19 o 
  -5   1   0      991.12      857.52     90.56 o 
  -4   1   0    21310.10    21294.96    462.17 o 
  -3   1   0      487.60      465.83     57.41 o 
  -2   1   0    31702.12    33553.52    818.46 o 
   1   1   0    12850.44    10919.94    145.42 o 
   2   1   0    53513.06    56694.26   1095.58 o 
   3   1   0       20.16       23.86     18.33 o 
   4   1   0    28232.36    25696.53    462.80 o 
   5   1   0       18.36       37.51     19.97 o 
   6   1   0    14859.41    14829.93    333.08 o 
   7   1   0      215.50      323.15     60.55 o 
   8   1   0     7518.62     6945.29    899.01 o 
  -9   2   0     1856.31     1942.08     87.20 o 
  -8   2   0      957.48      961.28     50.56 o 
  -7   2   0     4348.45     3955.06    178.18 o 
  -6   2   0     5272.48     6176.52    118.55 o 
  -5   2   0     4362.79     4562.65    167.61 o 
  -4   2   0     4739.71     4408.60     67.13 o 
  -3   2   0    11489.17    11277.72    151.95 o 
  -2   2   0     6368.95     6665.22    112.01 o 
  -1   2   0      764.75      817.50      8.36 o 
   0   2   0     7610.23     7768.20     69.82 o 
   1   2   0     4361.89     2293.66     44.29 o 
   2   2   0     2832.49     3795.50     95.37 o 
   3   2   0     4068.22     4117.22     68.67 o 
   4   2   0    10743.00    11115.06    177.89 o 
   5   2   0      197.06       63.50     56.63 o 
   6   2   0     4669.76     4624.18    137.77 o 
   7   2   0        1.89      -42.41     42.41 o 
   8   2   0     2889.29     3181.44    159.42 o 
  -9   3   0     2662.82     2577.62     82.29 o 
  -8   3   0      462.33      751.99    102.48 o 
  -7   3   0     3709.39     3285.47     65.34 o 
  -6   3   0     2252.60     2688.54     67.00 o 
  -5   3   0     8996.67     8767.78    203.56 o 
  -4   3   0      780.60      647.57    125.04 o 
  -3   3   0    23449.71    24009.11    279.93 o 
  -2   3   0     1908.63     2347.50     78.52 o 
  -1   3   0     8630.74    10023.21    133.02 o 
   0   3   0      191.54      259.47     23.31 o 
   1   3   0     5074.95     5465.38     69.74 o 
   2   3   0      103.09       46.93     14.24 o 
   3   3   0     4630.72     5340.14     84.27 o 
   4   3   0       40.00      132.50     27.27 o 
   5   3   0     1208.13     1260.72     67.22 o 
   6   3   0      212.59      209.83     32.35 o 
   7   3   0      784.56      721.82    112.09 o 
   8   3   0       69.66       19.55     31.96 o 
  -9   4   0     1542.15     1497.31     70.80 o 
  -8   4   0     3044.65     2842.32    213.76 o 
  -7   4   0     2102.85     2034.89     51.43 o 
  -6   4   0     5143.86     5467.43    182.00 o 
  -5   4   0     7556.67     6993.95    147.81 o 
  -4   4   0     4114.57     4098.99     64.27 o 
  -3   4   0    21466.38    23555.66    339.87 o 
  -2   4   0     7804.77     7508.94    140.98 o 
  -1   4   0    12436.75    11016.61    133.68 o 
   0   4   0    11546.85    11310.85    134.10 o 
   1   4   0    15841.12    16348.76    243.73 o 
   2   4   0    12212.59    12138.34    166.58 o 
   3   4   0     1302.01     1204.31     38.75 o 
   4   4   0     8620.11     8191.00    133.06 o 
   5   4   0     2412.98     2780.49     57.55 o 
   6   4   0     1814.20     1718.39     57.56 o 
   7   4   0     1231.85     1196.35     40.83 o 
  -9   5   0       34.95       79.85     54.71 o 
  -8   5   0     2387.38     2476.45     83.81 o 
  -7   5   0      311.25      424.75     37.33 o 
  -6   5   0     5404.06     5001.39     77.61 o 
  -5   5   0      987.40     1105.69     71.04 o 
  -4   5   0     6831.07     7245.62     92.39 o 
  -3   5   0      943.41      853.15     38.19 o 
  -2   5   0    16862.89    17132.28    291.73 o 
  -1   5   0      302.36      554.58     23.47 o 
   0   5   0    15734.91    15098.79    194.57 o 
   1   5   0    10035.34     9012.69    122.31 o 
   2   5   0    30121.68    31311.48    496.34 o 
   3   5   0      835.02      790.77     66.39 o 
   4   5   0    19059.28    19711.74    391.20 o 
   5   5   0     1083.79     1068.86     79.88 o 
   6   5   0     7952.97     7914.24    126.61 o 
   7   5   0      321.77      320.42     62.70 o 
  -9   6   0      975.34     1035.76     71.50 o 
  -8   6   0      679.88     1031.56     81.81 o 
  -7   6   0     1143.66     1151.35     56.78 o 
  -6   6   0     2110.23     2321.02     88.72 o 
  -5   6   0     1498.16     1251.96     44.01 o 
  -4   6   0    11160.93    11469.64    160.81 o 
  -3   6   0     3290.73     3724.50     98.35 o 
  -2   6   0    20865.13    22585.56    254.30 o 
  -1   6   0     4630.08     4318.76     64.47 o 
   0   6   0    10827.74    10404.73    173.33 o 
   1   6   0     1104.25      781.99     32.35 o 
   2   6   0    19054.13    19475.46    306.18 o 
   3   6   0      163.57      256.19     54.80 o 
   4   6   0    13119.43    13791.14    275.34 o 
   5   6   0       74.13      123.97     32.91 o 
   6   6   0     6745.90     7019.83    161.20 o 
   7   6   0      108.10       98.63     27.02 o 
  -8   7   0      238.19      205.30     29.84 o 
  -7   7   0     6331.60     6507.78    103.56 o 
  -6   7   0      325.98      285.36     55.95 o 
  -5   7   0    10629.90    10733.66    155.54 o 
  -4   7   0     2161.13     2541.76     92.42 o 
  -3   7   0    10531.25    10330.49    228.93 o 
  -2   7   0     9579.56    10405.77    110.49 o 
  -1   7   0    26605.56    27338.12    467.84 o 
   0   7   0     7640.15     8258.01    114.97 o 
   1   7   0    17259.46    16645.28    260.23 o 
   2   7   0     4474.89     4673.71    146.19 o 
   3   7   0     5932.79     5674.04    112.82 o 
   4   7   0     4480.30     4587.46    101.08 o 
   5   7   0     2337.73     2462.94    135.55 o 
   6   7   0     2757.44     2888.32     94.39 o 
   7   7   0     1378.51     1629.92    270.38 o 
  -8   8   0      114.32      186.34     92.11 o 
  -7   8   0    10342.89    10214.09    166.28 o 
  -6   8   0      148.30       97.04     23.67 o 
  -5   8   0    16904.17    17185.77    445.36 o 
  -4   8   0       11.32       11.15     40.30 o 
  -3   8   0    17895.61    17724.39    414.79 o 
  -2   8   0     1561.25     1689.83    163.74 o 
  -1   8   0    37573.51    38074.46    688.78 o 
   0   8   0      890.79     1104.59     47.14 o 
   1   8   0    26884.62    26715.06    473.12 o 
   2   8   0      181.24      215.83     44.34 o 
   3   8   0    12007.18    11482.75    241.36 o 
   4   8   0      542.73      469.31     31.56 o 
   5   8   0     4663.93     4420.34    139.10 o 
   6   8   0      270.78      313.34     51.01 o 
   7   8   0     2823.29     2929.74    221.37 o 
  -8   9   0      120.08      106.34     68.73 o 
  -7   9   0     7800.45     8028.00    258.04 o 
  -6   9   0       55.68       27.60     45.04 o 
  -5   9   0    13901.29    14026.62    383.44 o 
  -4   9   0       10.44       -1.93     42.26 o 
  -3   9   0    16137.05    15796.46    391.03 o 
  -2   9   0       14.51       23.01     32.46 o 
  -1   9   0    22642.09    22808.52    421.68 o 
   0   9   0        3.15       11.24     26.37 o 
   1   9   0    20196.24    19174.69    308.61 o 
   2   9   0      275.93      283.45     28.81 o 
   3   9   0    13564.51    13238.43    251.85 o 
   4   9   0        5.05       15.62     36.96 o 
   5   9   0     4758.17     4705.17    137.32 o 
   6   9   0        1.76        0.26     30.40 o 
  -8  10   0      212.45      242.00    110.91 o 
  -7  10   0     2052.24     2073.90    134.53 o 
  -6  10   0      134.81      236.90     50.85 o 
  -5  10   0     4816.21     4414.42    293.26 o 
  -4  10   0      153.32      237.06     60.09 o 
  -3  10   0     5070.43     4917.69    167.55 o 
  -2  10   0       34.48       45.82     38.53 o 
  -1  10   0     5663.66     5202.54    104.59 o 
   0  10   0       19.49       11.73     25.06 o 
   1  10   0     7473.02     7413.38    130.39 o 
   2  10   0      133.57      250.34     47.46 o 
   3  10   0     3048.46     2894.75    163.89 o 
   4  10   0       37.98       74.22     29.07 o 
   5  10   0     2781.75     2765.66    118.55 o 
   6  10   0       57.21       11.81     31.99 o 
  -8  11   0      396.36      418.03    154.74 o 
  -7  11   0        0.74       22.99     52.36 o 
  -6  11   0      450.60      745.04    139.51 o 
  -5  11   0      230.70      149.46     70.46 o 
  -4  11   0     1604.90     1616.41    189.82 o 
  -3  11   0      261.56      241.20     63.78 o 
  -2  11   0      601.31      836.50    117.26 o 
  -1  11   0     1254.19     1031.59     94.97 o 
   0  11   0      192.10      195.37     34.01 o 
   1  11   0       43.67       38.39     30.16 o 
   2  11   0      224.13       79.21     38.91 o 
   3  11   0      238.55      508.88    109.45 o 
   4  11   0        2.16       41.84     39.74 o 
   5  11   0      396.30      294.73     50.67 o 
  -7  12   0      923.75      995.63     92.02 o 
  -6  12   0      438.51      483.52     96.28 o 
  -5  12   0     1083.54     1037.76    199.99 o 
  -4  12   0      323.75      351.68     80.66 o 
  -3  12   0     2597.53     2751.07    142.54 o 
  -2  12   0      771.60      999.87     61.67 o 
  -1  12   0      490.54      621.20     51.70 o 
   0  12   0      135.21      104.73     41.58 o 
   1  12   0      635.68      865.34     71.02 o 
   2  12   0        2.58       13.54     48.18 o 
   3  12   0      879.33     1090.32    147.00 o 
   4  12   0       68.52      137.44     39.45 o 
   5  12   0      196.66      105.50     35.04 o 
  -7  13   0     1467.79     1373.12    133.04 o 
  -6  13   0       50.87      -62.16     79.41 o 
  -5  13   0     2593.65     2723.51    172.27 o 
  -4  13   0      209.51      159.22    141.63 o 
  -3  13   0     2992.50     3159.38    161.76 o 
  -2  13   0      211.15      247.85     49.31 o 
  -1  13   0     3425.41     3767.65    128.93 o 
   0  13   0       12.39       31.46     88.37 o 
   1  13   0     3548.39     3446.92    136.41 o 
   2  13   0       56.84       66.22     39.59 o 
   3  13   0     1794.42     2235.39    524.73 o 
   4  13   0       16.80      -10.61     85.29 o 
   5  13   0     1781.49     1543.89    201.07 o 
  -6  14   0      284.09      371.10    107.84 o 
  -5  14   0     2373.81     2460.73    178.26 o 
  -4  14   0      242.49      353.11     92.86 o 
  -3  14   0     4627.76     4728.99    215.75 o 
  -2  14   0      231.34      312.37     16.84 o 
  -1  14   0     4853.17     4780.50    186.16 o 
   0  14   0      445.50      495.56     72.34 o 
   1  14   0     3964.04     4003.77    112.21 o 
   2  14   0       18.73      -27.11     42.08 o 
   3  14   0     2334.28     2196.64    126.31 o 
   4  14   0       51.26       18.58     34.02 o 
  -6  15   0      916.76     1166.31    158.37 o 
  -5  15   0     1178.16     1133.40    145.83 o 
  -4  15   0     1028.56     1315.73    146.64 o 
  -3  15   0     2016.55     1413.03    136.24 o 
  -2  15   0     1799.21     2155.95     69.22 o 
  -1  15   0     3796.57     3106.22    304.57 o 
   0  15   0     1158.88     1576.87     96.26 o 
   1  15   0     1668.08     1470.45    113.92 o 
   2  15   0      379.19      390.75     51.41 o 
   3  15   0     1574.07     1732.21    284.90 o 
  -5  16   0      202.35       67.31    100.49 o 
  -4  16   0     1242.63     2032.32    178.94 o 
  -3  16   0      424.82      337.14    106.38 o 
  -2  16   0     2193.76     2212.40    519.47 o 
  -1  16   0      466.17      376.94     40.85 o 
   0  16   0     1077.09     1341.54    103.48 o 
   1  16   0      478.49      180.01     59.77 o 
   2  16   0     1260.91     1778.54    179.26 o 
  -4  17   0     1659.31     2424.70    369.20 o 
  -3  17   0       33.08       36.20     90.73 o 
  -2  17   0     1769.03     2453.95    192.77 o 
  -1  17   0        7.70      -56.75     86.81 o 
   0  17   0     1193.34     1326.84    185.56 o 
   1  17   0       91.63       39.16     48.33 o 
   1 -18   1      194.25       58.09     89.34 o 
   2 -18   1      995.32     1830.19    178.16 o 
  -1 -17   1      222.03      106.54     48.60 o 
   0 -17   1      253.18      435.33     35.90 o 
   1 -17   1      230.66      274.17    165.56 o 
   2 -17   1      358.10      533.84    203.92 o 
   3 -17   1      221.64      -51.95    162.57 o 
   4 -17   1      276.18      504.19    131.26 o 
  -2 -16   1      100.71       69.21     34.23 o 
  -1 -16   1      256.67      224.08     43.58 o 
   0 -16   1      136.79       86.10     27.74 o 
   1 -16   1      605.94      422.03     27.29 o 
   2 -16   1        2.38       33.65     77.30 o 
   3 -16   1      186.41       80.83     83.37 o 
   4 -16   1      133.67      141.26    171.52 o 
   5 -16   1       23.15       51.28     94.69 o 
  -3 -15   1      205.85      258.35     99.89 o 
  -2 -15   1     1227.90     1395.95    117.52 o 
  -1 -15   1      107.96      110.02     47.98 o 
   0 -15   1     1482.66     1497.40     56.54 o 
   1 -15   1      419.79      439.04     50.87 o 
   2 -15   1     1197.96     1067.35     70.61 o 
   3 -15   1      228.10      308.95    164.40 o 
   4 -15   1     1160.62     1343.18    141.80 o 
   5 -15   1      114.09      202.97    175.49 o 
   6 -15   1      694.43      671.02    126.34 o 
  -4 -14   1     1274.97     1508.96    153.61 o 
  -3 -14   1        1.34      -90.50     90.50 o 
  -2 -14   1     2165.78     2287.50    181.23 o 
  -1 -14   1       53.89       90.88     47.30 o 
   0 -14   1     2714.30     3168.27    112.92 o 
   1 -14   1       10.09       16.25     16.55 o 
   2 -14   1     4088.30     3941.65    136.36 o 
   3 -14   1        2.59       69.20     70.39 o 
   4 -14   1     3850.77     3681.02    202.90 o 
   5 -14   1       26.70       55.61     80.96 o 
   6 -14   1     2353.08     2330.25    367.64 o 
  -5 -13   1      516.64      429.69     77.43 o 
  -4 -13   1     1513.85     1505.39     79.80 o 
  -3 -13   1      645.97      426.32     39.56 o 
  -2 -13   1     2004.67     2323.68    162.64 o 
  -1 -13   1      424.27      324.34     39.58 o 
   0 -13   1     3862.83     4284.31    105.61 o 
   1 -13   1     1030.90      807.49     67.95 o 
   2 -13   1     6072.42     6674.00     86.14 o 
   3 -13   1      760.42      677.98    162.06 o 
   4 -13   1     6510.16     7324.43    273.12 o 
   5 -13   1      373.37      244.79     87.13 o 
   6 -13   1     3311.90     3517.03    151.24 o 
   7 -13   1      176.18       96.04    162.96 o 
  -5 -12   1     2332.36     1887.56     70.98 o 
  -4 -12   1     1231.38     1245.36     48.10 o 
  -3 -12   1     3770.35     3573.49    105.22 o 
  -2 -12   1     1325.81     1400.68    101.35 o 
  -1 -12   1     4313.48     3855.59    140.15 o 
   0 -12   1     2432.21     2645.79     93.38 o 
   1 -12   1     5516.54     4971.61    138.79 o 
   2 -12   1     3773.03     3993.04    109.64 o 
   3 -12   1     3809.94     3449.45    156.24 o 
   4 -12   1     3679.35     3935.85    177.21 o 
   5 -12   1     3017.75     2446.15    152.54 o 
   6 -12   1     2062.91     2325.53    153.68 o 
   7 -12   1     1244.81     1328.14    146.51 o 
  -6 -11   1       76.26      -56.94     89.61 o 
  -5 -11   1     4795.25     4133.58    225.61 o 
  -4 -11   1      396.22      458.29     47.13 o 
  -3 -11   1     8715.57     8687.16    325.79 o 
  -2 -11   1      532.69      710.20     66.76 o 
  -1 -11   1    10928.43    10119.73    170.72 o 
   0 -11   1      272.11      230.59     32.49 o 
   1 -11   1    13227.02    13225.22    263.80 o 
   2 -11   1      264.55      305.26     24.29 o 
   3 -11   1     8618.23     8126.28    241.71 o 
   4 -11   1      930.66      937.14    161.56 o 
   5 -11   1     9169.83     9399.72    304.34 o 
   6 -11   1      234.72      281.80     58.52 o 
   7 -11   1     3889.33     3978.20    177.87 o 
   8 -11   1      378.84      324.50     77.46 o 
  -6 -10   1        0.95      125.23     93.03 o 
  -5 -10   1     4308.07     4280.16    118.79 o 
  -4 -10   1       25.24       62.78     39.28 o 
  -3 -10   1     8318.31     8347.15    334.16 o 
  -2 -10   1      363.76      352.21     54.16 o 
  -1 -10   1    15170.56    15403.14    245.09 o 
   0 -10   1      158.78      182.96     33.86 o 
   1 -10   1    15795.98    15539.65    303.42 o 
   2 -10   1      674.52      671.51     17.25 o 
   3 -10   1    11876.25    12614.30    463.83 o 
   4 -10   1        3.47      -42.13     52.02 o 
   5 -10   1    11364.42    11244.58    495.62 o 
   6 -10   1      107.01       46.74     58.77 o 
   7 -10   1     5778.62     5748.43    213.95 o 
   8 -10   1        6.06       24.86     73.54 o 
  -7  -9   1      860.96     1513.01    184.77 o 
  -6  -9   1       28.70       20.94     23.98 o 
  -5  -9   1     1422.10     1423.51     54.50 o 
  -4  -9   1      271.62      178.46     33.55 o 
  -3  -9   1     3230.70     3129.64    134.29 o 
  -2  -9   1        8.35       26.98     59.66 o 
  -1  -9   1     9226.23     9589.91    165.80 o 
   0  -9   1      138.38       94.36     32.89 o 
   1  -9   1    10790.98    10500.74    164.37 o 
   2  -9   1      723.15      864.31     69.20 o 
   3  -9   1     6880.58     6671.70    186.50 o 
   4  -9   1      430.88      435.56     62.97 o 
   5  -9   1     6618.19     6628.81    154.89 o 
   6  -9   1     1333.64     1475.57     77.56 o 
   7  -9   1     2634.04     2505.86    308.34 o 
   8  -9   1      482.77      413.02    105.62 o 
  -7  -8   1       10.88     1385.01    167.79 o 
  -6  -8   1      415.93      335.81     46.94 o 
  -5  -8   1       84.43      140.96     22.99 o 
  -4  -8   1      115.89      116.67     36.02 o 
  -3  -8   1        6.16        1.68     24.49 o 
  -2  -8   1       10.27       54.22     24.70 o 
  -1  -8   1       14.06       17.57     20.45 o 
   0  -8   1     1194.49     1212.03     43.97 o 
   1  -8   1      368.79      568.26     83.12 o 
   2  -8   1      480.33      560.24     48.23 o 
   3  -8   1      151.32       89.47     42.06 o 
   4  -8   1       90.65       12.88     73.03 o 
   5  -8   1      598.08      628.54     35.76 o 
   6  -8   1     2180.40     2117.87     53.48 o 
   7  -8   1      167.25      207.85     34.34 o 
   8  -8   1      652.95      705.40     90.49 o 
  -7  -7   1     1783.74     2403.89    196.33 o 
  -6  -7   1     1183.78     1191.67     36.77 o 
  -5  -7   1     3966.05     4182.09    113.52 o 
  -4  -7   1     1369.15     1166.25     97.01 o 
  -3  -7   1     6663.96     7183.60    119.44 o 
  -2  -7   1      462.44      628.21     61.92 o 
  -1  -7   1     8785.05     8809.26    137.51 o 
   0  -7   1     1177.10     1441.09     73.93 o 
   1  -7   1    10950.16    11191.84    280.17 o 
   2  -7   1      794.31     1271.40     56.53 o 
   3  -7   1     7554.14     7368.79    173.38 o 
   4  -7   1      633.42      660.38     17.57 o 
   5  -7   1     3113.99     3422.10     93.32 o 
   6  -7   1      741.61      527.28     39.78 o 
   7  -7   1     1504.16     1586.07    117.77 o 
   8  -7   1      449.04      415.15     45.46 o 
  -7  -6   1     4689.29     4742.65    204.17 o 
  -6  -6   1      319.39      374.59     63.26 o 
  -5  -6   1    13712.64    12370.19    222.81 o 
  -4  -6   1     1153.23     1369.10     35.80 o 
  -3  -6   1    25214.33    25001.92    440.19 o 
  -2  -6   1     2212.35     2008.55     38.08 o 
  -1  -6   1    33226.08    31772.25    490.21 o 
   0  -6   1       54.70      110.56     37.60 o 
   1  -6   1    24281.46    25021.82    396.96 o 
   2  -6   1      271.11      286.71     34.81 o 
   3  -6   1    40682.59    43386.73   1146.31 o 
   4  -6   1        2.97       30.09     15.42 o 
   5  -6   1    16111.96    16703.18    231.15 o 
   6  -6   1        2.47        8.55     18.30 o 
   7  -6   1     7640.29     7958.05    126.01 o 
   8  -6   1       13.28       24.19     45.31 o 
   9  -6   1     3797.75     4116.56    308.44 o 
  -7  -5   1     5871.88     5782.69    428.26 o 
  -6  -5   1      787.87      847.67     85.56 o 
  -5  -5   1    14637.61    14683.47    228.50 o 
  -4  -5   1      452.67      337.17     19.81 o 
  -3  -5   1    25847.34    22138.72    331.24 o 
  -2  -5   1      401.03      520.96     47.06 o 
  -1  -5   1    44707.25    44725.38    779.46 o 
   0  -5   1      101.45       13.57     15.71 o 
   1  -5   1    45498.64    41497.79    705.61 o 
   2  -5   1       37.22       85.27     26.98 o 
   3  -5   1    83084.75    89812.22   2066.34 o 
   4  -5   1       20.84       26.12     16.99 o 
   5  -5   1    24502.79    24399.82    332.03 o 
   6  -5   1       56.01       25.99     19.66 o 
   7  -5   1    11181.99    11532.34    234.62 o 
   8  -5   1       17.82      -50.01     50.01 o 
   9  -5   1     6174.22     6411.82    191.62 o 
  -8  -4   1     2093.13     2660.31    200.56 o 
  -7  -4   1     2576.86     2581.00     68.90 o 
  -6  -4   1     3204.01     3300.90     90.27 o 
  -5  -4   1     8602.03     9480.39    167.27 o 
  -4  -4   1     8221.38     9249.99    184.26 o 
  -3  -4   1    24143.82    25140.06    377.06 o 
  -2  -4   1    12464.59    11720.68    131.74 o 
  -1  -4   1    17312.08    18987.35    246.63 o 
   0  -4   1     1487.63     1759.12     26.84 o 
   1  -4   1    17626.45    20878.97    262.39 o 
   2  -4   1     2619.79     2353.97     58.44 o 
   3  -4   1    46361.94    48294.98    881.66 o 
   4  -4   1     2236.60     2262.54     53.79 o 
   5  -4   1    16805.30    16593.62    287.06 o 
   6  -4   1      232.96      253.07     30.50 o 
   7  -4   1     9699.36     9675.80    147.64 o 
   8  -4   1      259.56      301.76     58.28 o 
   9  -4   1     4804.99     5499.96    321.16 o 
  -7  -3   1      180.36      220.29     31.96 o 
  -6  -3   1     8774.82     9340.54    259.38 o 
  -5  -3   1     1085.09      924.64     27.58 o 
  -4  -3   1    22697.95    23214.22    556.81 o 
  -3  -3   1     5789.37     6094.99     92.44 o 
  -2  -3   1    13738.83    15261.68    201.04 o 
  -1  -3   1     5303.16     3896.88     58.04 o 
   0  -3   1    29932.83    30093.37    440.29 o 
   1  -3   1     5517.98     6944.85    112.89 o 
   2  -3   1    29232.76    32550.39    738.54 o 
   3  -3   1    13102.07    13909.02    365.48 o 
   4  -3   1    12858.67    12723.80    281.70 o 
   5  -3   1     3306.98     3451.82    189.96 o 
   6  -3   1     6282.53     6327.88    165.06 o 
   7  -3   1     4074.41     3830.97     94.18 o 
   8  -3   1     1895.62     1820.71     67.25 o 
   9  -3   1     1565.62     1455.01     83.99 o 
  -8  -2   1     5678.57     4032.81   1406.36 o 
  -7  -2   1       11.52       30.23     85.52 o 
  -6  -2   1     9928.61    10826.97    209.04 o 
  -5  -2   1      946.23      783.81     26.44 o 
  -4  -2   1    26460.07    24930.14    509.97 o 
  -3  -2   1     4660.60     4992.27     64.56 o 
  -2  -2   1    40666.37    40624.54    747.17 o 
  -1  -2   1       36.28      103.47      9.85 o 
   1  -2   1      495.38      112.21     17.59 o 
   2  -2   1    39796.13    42643.13   1057.59 o 
   3  -2   1      145.42      317.32     63.68 o 
   4  -2   1    17557.99    17905.77    398.82 o 
   5  -2   1      173.05      230.02     47.96 o 
   6  -2   1     8854.99     8975.36    158.90 o 
   7  -2   1        7.67       66.50     42.36 o 
   8  -2   1     3287.45     3288.83    115.96 o 
   9  -2   1        5.24        6.86     58.00 o 
  -8  -1   1     3659.68     3490.33    331.01 o 
  -7  -1   1       31.76       73.79     40.38 o 
  -6  -1   1     4164.64     3724.61     96.86 o 
  -5  -1   1     1904.41     1703.12    104.26 o 
  -4  -1   1    13246.89    14184.18    319.86 o 
  -3  -1   1    10244.28    10447.96    209.60 o 
  -2  -1   1    35923.81    36226.13    571.96 o 
  -1  -1   1     4563.89     4030.65     25.82 o 
   1  -1   1     2156.50     2571.73    487.04 o 
   2  -1   1    25969.96    23653.83    375.14 o 
   3  -1   1     6844.90     7410.18    249.77 o 
   4  -1   1    17395.79    16925.29    354.33 o 
   5  -1   1     4588.87     4392.25    196.12 o 
   6  -1   1     5476.10     5791.73    251.74 o 
   7  -1   1     2916.33     2932.75    104.40 o 
   8  -1   1     2969.62     3240.78    122.46 o 
   9  -1   1      772.64      867.47    104.93 o 
  -8   0   1      556.76      619.19     83.32 o 
  -7   0   1       14.34       12.99     23.29 o 
  -6   0   1      494.23      446.25     48.17 o 
  -5   0   1      758.36     1053.99     44.18 o 
  -4   0   1     1725.39     1446.07     68.85 o 
  -3   0   1     5415.71     6086.89    140.07 o 
  -2   0   1     3163.96     4325.70     76.20 o 
  -1   0   1     5883.44     6008.70     73.18 o 
   1   0   1     7771.25     6843.39     73.42 o 
   2   0   1     3519.65     3713.36     71.20 o 
   3   0   1     7817.25     7563.99    106.71 o 
   4   0   1     5574.02     5478.76    132.26 o 
   5   0   1     7532.84     7090.30    139.02 o 
   6   0   1     1089.29     1148.89     70.53 o 
   7   0   1     5898.30     6150.99    254.38 o 
   8   0   1     1196.96     2005.34   1376.89 o 
  -9   1   1       28.14       52.76     27.43 o 
  -8   1   1     1409.09     1512.57     58.56 o 
  -7   1   1      148.69      138.35     26.93 o 
  -6   1   1     4246.21     4287.31    140.67 o 
  -5   1   1      576.84      484.90     38.91 o 
  -4   1   1     3640.38     3660.24    236.22 o 
  -3   1   1      160.38      341.51     63.51 o 
  -2   1   1     7245.50     8854.35    147.37 o 
  -1   1   1      418.17      333.51     23.92 o 
   1   1   1    16435.63    15872.22    320.28 o 
   2   1   1     3959.77     3796.14     78.05 o 
   3   1   1     2177.83     2348.88     95.57 o 
   4   1   1      280.36      260.24     33.93 o 
   5   1   1     3605.94     3549.24     88.68 o 
   6   1   1      420.11      404.27     43.75 o 
   7   1   1     4385.58     4289.26    128.89 o 
   8   1   1        8.91       74.59     38.70 o 
  -9   2   1      110.25       97.36     65.80 o 
  -8   2   1     7723.04     7809.12    172.92 o 
  -7   2   1       45.83       76.57     56.04 o 
  -6   2   1    21957.35    21539.63    295.40 o 
  -5   2   1       46.01       18.12     18.04 o 
  -4   2   1    28213.43    27512.97    364.74 o 
  -3   2   1      691.58      676.51     23.58 o 
  -2   2   1    43989.66    45876.46    624.86 o 
  -1   2   1       42.89       21.17      8.82 o 
   0   2   1    43964.09    44503.64    725.75 o 
   1   2   1     6732.50     7171.40    101.80 o 
   2   2   1    35560.76    33628.98    579.13 o 
   3   2   1     2811.31     3216.62     56.62 o 
   4   2   1    12317.83    13402.61    204.40 o 
   5   2   1     1425.61     1927.18     62.44 o 
   6   2   1     5776.90     5616.36    105.79 o 
   7   2   1     1331.35     1330.88     68.22 o 
   8   2   1     1672.41     1539.34    125.33 o 
  -9   3   1        0.15       60.03     43.92 o 
  -8   3   1    10545.25    10670.25    203.13 o 
  -7   3   1        1.74       18.73     37.80 o 
  -6   3   1    22234.70    22630.56    316.02 o 
  -5   3   1      398.27      428.91     22.46 o 
  -4   3   1    37912.90    39438.35    579.60 o 
  -3   3   1      112.15       94.52     14.01 o 
  -2   3   1    52017.36    53912.62    688.11 o 
  -1   3   1       87.83      141.65     23.72 o 
   0   3   1    37996.45    38738.73    622.74 o 
   1   3   1     2335.50     2824.65     55.16 o 
   2   3   1    56022.09    53016.54   1014.03 o 
   3   3   1      109.76       51.18     25.08 o 
   4   3   1    28623.66    27008.80    534.13 o 
   5   3   1      533.93      658.32     47.54 o 
   6   3   1    12680.27    12622.40    283.21 o 
   7   3   1      197.16      333.91     96.96 o 
   8   3   1     4632.10     4475.45    132.92 o 
  -9   4   1      592.95      388.28     51.59 o 
  -8   4   1     5992.01     6326.11    163.77 o 
  -7   4   1      323.11      268.06     27.43 o 
  -6   4   1    11736.30    12575.72    224.81 o 
  -5   4   1     2193.20     2208.45     47.68 o 
  -4   4   1    28234.66    28731.80    474.89 o 
  -3   4   1     2123.76     2048.70     42.33 o 
  -2   4   1    39965.04    43218.23    601.53 o 
  -1   4   1     1369.33     1363.30     37.21 o 
   0   4   1    26103.33    26377.69    384.96 o 
   1   4   1      266.71      285.90     23.57 o 
   2   4   1    43780.75    45047.51    860.24 o 
   3   4   1      322.95      396.78     53.65 o 
   4   4   1    29964.06    27910.58    568.58 o 
   5   4   1      277.69      113.97     27.40 o 
   6   4   1    11366.71    11000.63    220.05 o 
   7   4   1       36.08       79.79     27.32 o 
   8   4   1     4769.71     4918.50    201.04 o 
  -9   5   1     2474.09     2721.04    148.34 o 
  -8   5   1     1314.48     1516.12    102.96 o 
  -7   5   1     1952.15     1954.83    135.74 o 
  -6   5   1     2973.11     3063.42    158.61 o 
  -5   5   1     5363.20     5352.21     78.68 o 
  -4   5   1     6525.18     6417.71     86.15 o 
  -3   5   1     3444.50     2722.67     51.40 o 
  -2   5   1    13995.51    14019.75    143.31 o 
  -1   5   1     5105.19     4978.46     69.82 o 
   0   5   1    22490.01    23694.95    345.91 o 
   1   5   1     1928.64     1705.02     36.84 o 
   2   5   1    19640.20    20353.43    367.06 o 
   3   5   1      740.09      815.61     84.69 o 
   4   5   1    10842.43    11842.24    371.14 o 
   5   5   1      126.48      139.69     84.52 o 
   6   5   1     4053.15     3846.86     83.66 o 
   7   5   1      224.39      212.30     35.60 o 
  -9   6   1     3788.44     3939.85     94.09 o 
  -8   6   1        2.32       42.13     43.86 o 
  -7   6   1     4299.82     4467.21     85.01 o 
  -6   6   1       28.52        5.34     18.17 o 
  -5   6   1     7559.20     7034.33    120.84 o 
  -4   6   1      117.36      237.97     23.22 o 
  -3   6   1    14253.50    14561.04    177.30 o 
  -2   6   1      594.60      627.66     25.36 o 
  -1   6   1    18463.13    16146.06    283.68 o 
   0   6   1       81.64      117.82     20.65 o 
   1   6   1     6481.10     6233.89     90.77 o 
   2   6   1     1927.96     2013.49     84.66 o 
   3   6   1     5976.62     5546.86    117.28 o 
   4   6   1      336.34      440.90     55.12 o 
   5   6   1     1001.58     1041.08     43.31 o 
   6   6   1      391.67      455.41    146.02 o 
   7   6   1      540.67      346.22     45.22 o 
  -8   7   1      509.82      566.17     38.99 o 
  -7   7   1     3992.79     3842.06    150.73 o 
  -6   7   1     1148.76     1198.40     56.61 o 
  -5   7   1     7091.33     6915.97     97.13 o 
  -4   7   1     3492.97     3496.90    109.57 o 
  -3   7   1     9277.72     9745.47    187.88 o 
  -2   7   1     7638.97     7039.82    130.48 o 
  -1   7   1     8499.89     8388.48    145.50 o 
   0   7   1     5533.38     6047.63     92.00 o 
   1   7   1    13399.76    13068.37    216.27 o 
   2   7   1     2199.39     1773.08    205.09 o 
   3   7   1     7903.11     8085.53    136.16 o 
   4   7   1     2151.71     2211.13     59.90 o 
   5   7   1     1506.95     1589.52     85.45 o 
   6   7   1      925.22      916.18    148.02 o 
   7   7   1      711.81      877.76     72.05 o 
  -8   8   1     1140.11     1115.68     72.61 o 
  -7   8   1      818.84      878.85     60.73 o 
  -6   8   1     2980.56     3219.04     96.38 o 
  -5   8   1     2286.85     2162.76    104.01 o 
  -4   8   1     7295.08     7509.67    198.77 o 
  -3   8   1     4416.33     4261.64     61.09 o 
  -2   8   1    12047.15    12679.26    354.90 o 
  -1   8   1     6660.80     7275.40    185.57 o 
   0   8   1     6056.31     5824.53     97.28 o 
   1   8   1     3124.84     2856.38     75.25 o 
   2   8   1     4614.64     4997.24    195.68 o 
   3   8   1     3275.49     3321.96    123.50 o 
   4   8   1     6270.26     5555.10    109.06 o 
   5   8   1      429.17      483.02     66.87 o 
   6   8   1     2381.12     2341.14     66.62 o 
  -8   9   1      912.00      792.56     84.51 o 
  -7   9   1      360.34      352.10    117.96 o 
  -6   9   1     1744.59     1550.22    102.96 o 
  -5   9   1      127.84      152.81     56.80 o 
  -4   9   1     4094.02     4163.46    232.62 o 
  -3   9   1        6.76       18.35     11.57 o 
  -2   9   1     6818.27     7057.18    158.37 o 
  -1   9   1      119.79      176.53     31.70 o 
   0   9   1     8059.09     7796.30    153.69 o 
   1   9   1       76.62      113.89     65.26 o 
   2   9   1     9081.59     9783.81    198.69 o 
   3   9   1      209.15      400.95     41.29 o 
   4   9   1     6104.38     6056.69    132.72 o 
   5   9   1        0.59        0.60     32.74 o 
   6   9   1     2523.93     2268.23     67.45 o 
  -8  10   1      162.01      219.10     59.48 o 
  -7  10   1     3302.52     3502.72    221.51 o 
  -6  10   1      630.96      468.88     78.42 o 
  -5  10   1     5034.91     4487.08    292.48 o 
  -4  10   1     1065.97      968.59     85.74 o 
  -3  10   1     4028.09     4145.00     81.00 o 
  -2  10   1     2567.90     2408.81     74.72 o 
  -1  10   1     4530.05     4632.93    101.64 o 
   0  10   1     1873.74     1875.78     61.14 o 
   1  10   1     6167.28     6314.78    123.24 o 
   2  10   1     4491.87     4307.94     94.65 o 
   3  10   1     1365.76     1355.59     73.42 o 
   4  10   1     2562.25     2556.64     82.57 o 
   5  10   1      578.39      585.79    182.45 o 
   6  10   1     1462.47     1280.69    100.25 o 
  -8  11   1       27.02      -74.59     74.59 o 
  -7  11   1     6204.29     6298.11    272.70 o 
  -6  11   1      256.60      346.50     81.74 o 
  -5  11   1    11002.45    11520.96    361.34 o 
  -4  11   1     1134.35      812.32    156.07 o 
  -3  11   1    11738.63    11403.12    157.29 o 
  -2  11   1      827.09      887.07     99.79 o 
  -1  11   1     7571.25     7619.62    180.54 o 
   0  11   1      621.50      480.89     56.82 o 
   1  11   1     9098.41     9044.99    171.12 o 
   2  11   1      516.93      384.52     40.69 o 
   3  11   1     4853.43     5055.00    313.76 o 
   4  11   1      480.47      438.45    174.30 o 
   5  11   1     2254.58     2186.26    254.15 o 
  -7  12   1     4554.96     4390.05    163.91 o 
  -6  12   1       95.32      128.48     76.63 o 
  -5  12   1     7357.02     7624.29    444.54 o 
  -4  12   1        7.04       45.14     63.78 o 
  -3  12   1     6561.73     6062.05    119.96 o 
  -2  12   1       74.24       50.74     39.81 o 
  -1  12   1     7980.54     8074.27    374.98 o 
   0  12   1       80.62       67.63     35.98 o 
   1  12   1     7596.65     7157.08    278.53 o 
   2  12   1      122.72      149.10     50.64 o 
   3  12   1     5002.18     5225.35    271.33 o 
   4  12   1       44.68       16.58     62.93 o 
   5  12   1     3114.06     3005.75    146.36 o 
  -7  13   1     1848.96     1742.69    189.96 o 
  -6  13   1      135.20      252.21    164.78 o 
  -5  13   1     2110.60     2083.93    157.32 o 
  -4  13   1       14.81       85.10    129.16 o 
  -3  13   1     3354.50     3056.64    108.75 o 
  -2  13   1      137.34      121.10     46.62 o 
  -1  13   1     4817.78     4583.26    128.65 o 
   0  13   1       67.70      124.87     73.98 o 
   1  13   1     5013.81     4946.56    126.61 o 
   2  13   1       78.85      218.53     76.80 o 
   3  13   1     2402.98     2216.25    317.69 o 
   4  13   1        1.44        4.80     48.06 o 
  -6  14   1      272.05      444.44    112.45 o 
  -5  14   1      440.53      207.24    171.28 o 
  -4  14   1      540.01      598.98    109.97 o 
  -3  14   1      794.14      417.57     66.80 o 
  -2  14   1      582.62      724.43    121.73 o 
  -1  14   1      870.43      516.18    110.94 o 
   0  14   1      156.39      243.90     50.49 o 
   1  14   1      802.61      649.31     68.93 o 
   2  14   1       44.83      131.56     43.10 o 
   3  14   1      408.70      182.59     45.77 o 
   4  14   1       28.89      188.39     44.56 o 
  -6  15   1      409.54      471.79    225.20 o 
  -5  15   1       27.69       83.71     94.52 o 
  -4  15   1      478.84      711.06    123.23 o 
  -3  15   1       80.47      185.89     91.91 o 
  -2  15   1      414.22      548.44     72.77 o 
  -1  15   1       55.61      118.74     53.37 o 
   0  15   1      233.93      337.61     91.98 o 
   1  15   1       44.01       83.90     91.15 o 
   2  15   1      182.05      241.78     51.67 o 
   3  15   1       32.21       75.45     87.12 o 
  -5  16   1      847.51      975.68    155.96 o 
  -4  16   1       63.32      -77.07     99.47 o 
  -3  16   1     1116.75      900.47    242.05 o 
  -2  16   1       92.44      263.15     67.25 o 
  -1  16   1      943.32     1187.53    108.00 o 
   0  16   1       16.46      -20.56     59.02 o 
   1  16   1      867.30     1361.41    249.64 o 
   2  16   1       14.98      135.54     65.82 o 
  -3  17   1     1363.27     1502.67    174.77 o 
  -2  17   1       14.98       28.46     75.02 o 
  -1  17   1     1174.62     1173.07    200.82 o 
   0  17   1       25.21      108.38     58.27 o 
   0 -18   2      382.70       99.06     58.31 o 
   1 -18   2      290.70      574.95    113.60 o 
   2 -18   2      232.11      130.92     96.05 o 
   3 -18   2      413.33      511.27    224.56 o 
  -2 -17   2     1481.62     1167.99     95.70 o 
  -1 -17   2      196.13      226.93     35.97 o 
   0 -17   2     1683.70     1477.76     54.89 o 
   1 -17   2      231.67      251.94     90.52 o 
   2 -17   2     1579.64     1719.67    156.81 o 
   3 -17   2      224.11      359.82    107.98 o 
   4 -17   2     1404.69     1213.38    159.18 o 
  -3 -16   2      110.98      112.29     47.53 o 
  -2 -16   2     2645.07     2723.06    122.89 o 
  -1 -16   2      142.58      121.18     51.69 o 
   0 -16   2     4238.69     4180.75     85.86 o 
   1 -16   2      135.13       94.44     59.94 o 
   2 -16   2     3297.83     3448.64    188.47 o 
   3 -16   2      116.18      125.87     84.56 o 
   4 -16   2     3335.28     3218.65    216.02 o 
   5 -16   2      154.39       84.79     98.62 o 
  -4 -15   2     1717.29     1699.61    253.08 o 
  -3 -15   2      221.13      252.89     36.20 o 
  -2 -15   2     2222.35     2682.93    118.65 o 
  -1 -15   2      288.02      186.05     42.45 o 
   0 -15   2     4727.48     5060.27    126.84 o 
   1 -15   2      100.03       13.60     17.54 o 
   2 -15   2     5289.03     5510.20     89.51 o 
   3 -15   2       51.72        6.88     67.24 o 
   4 -15   2     3832.17     4506.90    232.35 o 
   5 -15   2       95.92       15.08     80.83 o 
   6 -15   2     2981.30     3054.54    198.45 o 
  -4 -14   2      741.30      818.06    178.06 o 
  -3 -14   2      761.81      704.22     47.90 o 
  -2 -14   2     1235.39     1494.93     86.13 o 
  -1 -14   2      805.79      746.28     89.68 o 
   0 -14   2     2278.16     2575.85     68.20 o 
   1 -14   2      439.38      307.28     35.08 o 
   2 -14   2     3803.16     4102.31    186.04 o 
   3 -14   2      706.21      527.30     91.44 o 
   4 -14   2     4927.33     5073.08    403.50 o 
   5 -14   2      292.44      233.57     94.79 o 
   6 -14   2     1615.91     1897.44    257.77 o 
   7 -14   2       53.57       86.21     84.81 o 
  -5 -13   2      932.93      994.86    221.58 o 
  -4 -13   2       44.85       18.48     23.89 o 
  -3 -13   2     1501.02     1265.98    102.98 o 
  -2 -13   2       16.53       58.41     48.53 o 
  -1 -13   2     1096.83      991.08     36.18 o 
   0 -13   2        1.47       -1.38     25.26 o 
   1 -13   2      817.48      768.33     36.83 o 
   2 -13   2       84.05      145.46     16.64 o 
   3 -13   2      678.79      697.64    157.90 o 
   4 -13   2       11.43       -8.98     64.63 o 
   5 -13   2       80.24      -89.61    137.12 o 
   6 -13   2       84.29       55.18     91.27 o 
   7 -13   2      193.33      126.83     68.84 o 
  -6 -12   2      312.09     1800.88    181.38 o 
  -5 -12   2      884.78      804.76    150.30 o 
  -4 -12   2      587.03      706.50    167.55 o 
  -3 -12   2     2848.37     2929.88    232.47 o 
  -2 -12   2      690.00      646.02     36.82 o 
  -1 -12   2      862.22      678.04     61.49 o 
   0 -12   2     1537.72     1426.92     95.15 o 
   1 -12   2     1874.82     1825.66     47.97 o 
   2 -12   2     3756.85     3520.86     49.11 o 
   3 -12   2      253.63      259.50     67.78 o 
   4 -12   2     2717.10     2495.53    146.07 o 
   5 -12   2      540.48      533.51     65.88 o 
   6 -12   2      644.27      669.60     80.71 o 
   7 -12   2      380.49      310.11     73.13 o 
  -5 -11   2      122.57      102.58     27.99 o 
  -4 -11   2     2456.76     2442.90     85.27 o 
  -3 -11   2      210.82      182.82     62.82 o 
  -2 -11   2     9224.17     9580.41    176.76 o 
  -1 -11   2      146.50      189.57     27.53 o 
   0 -11   2     5266.68     5417.23    101.30 o 
   1 -11   2     1103.67     1046.72     24.95 o 
   2 -11   2     8472.99     8581.00    104.56 o 
   3 -11   2     1073.75     1131.27     87.74 o 
   4 -11   2     4531.61     4289.60    172.81 o 
   5 -11   2      635.08      573.62     63.24 o 
   6 -11   2     2775.18     2784.07    119.14 o 
   7 -11   2      197.25      196.47     63.50 o 
   8 -11   2     2181.42     2320.85    226.41 o 
  -6 -10   2     1132.22     1413.17    256.86 o 
  -5 -10   2      317.90      270.58     28.64 o 
  -4 -10   2     4476.20     4001.02    100.56 o 
  -3 -10   2     1036.85     1074.85     34.39 o 
  -2 -10   2     4540.80     4707.88     77.25 o 
  -1 -10   2     1138.85     1084.38     37.57 o 
   0 -10   2     7000.77     7057.22    114.93 o 
   1 -10   2       81.63       89.50     17.99 o 
   2 -10   2    11312.27    14096.00   1450.31 o 
   3 -10   2       23.64       48.57     85.98 o 
   4 -10   2     6867.00     6638.72    212.97 o 
   5 -10   2       62.29       96.54     45.63 o 
   6 -10   2     6310.07     6405.00    277.42 o 
   7 -10   2      248.32      378.29     82.12 o 
   8 -10   2     3748.93     3612.43    290.32 o 
  -6  -9   2      419.17      554.01     40.48 o 
  -5  -9   2     4049.89     3451.72    106.21 o 
  -4  -9   2     1870.28     1489.27    100.96 o 
  -3  -9   2     4275.72     3582.18     75.15 o 
  -2  -9   2     2717.10     2470.88     57.01 o 
  -1  -9   2    15851.10    15868.90    253.57 o 
   0  -9   2     1594.17     1582.72     42.00 o 
   1  -9   2    12256.05    12457.13    154.67 o 
   2  -9   2     6299.10     6525.25    165.83 o 
   3  -9   2     3713.64     3831.23    128.82 o 
   4  -9   2     5130.72     5245.45    171.15 o 
   5  -9   2     3739.24     3637.44    364.59 o 
   6  -9   2     6819.07     6664.29    363.73 o 
   7  -9   2     2040.70     2292.53    107.20 o 
   8  -9   2     2772.33     3184.57    168.50 o 
  -6  -8   2        5.44        4.48     16.48 o 
  -5  -8   2     9931.59    10384.88    178.58 o 
  -4  -8   2       98.42      125.21     16.46 o 
  -3  -8   2    13534.28    13700.93    191.02 o 
  -2  -8   2      905.65      808.56     58.53 o 
  -1  -8   2    34307.59    33488.26    577.56 o 
   0  -8   2     4243.07     4321.11     82.20 o 
   1  -8   2    36035.66    37423.42    623.17 o 
   2  -8   2      619.22      645.92     49.65 o 
   3  -8   2    14459.95    14579.75    341.62 o 
   4  -8   2     1846.94     1750.15    123.21 o 
   5  -8   2    12861.21    12804.00    304.11 o 
   6  -8   2     2329.97     2119.37     62.57 o 
   7  -8   2     5048.32     5153.80    203.94 o 
   8  -8   2      732.55      889.50     77.67 o 
  -6  -7   2        0.88        0.80     10.98 o 
  -5  -7   2    14711.50    14642.13    199.57 o 
  -4  -7   2       47.98       46.49     13.16 o 
  -3  -7   2    19184.25    20026.26    306.22 o 
  -2  -7   2      179.69      351.14     42.13 o 
  -1  -7   2    44384.05    44805.22    790.14 o 
   0  -7   2      242.06      261.63     23.16 o 
   1  -7   2    24507.24    24761.49    351.38 o 
   2  -7   2       35.42       25.38     30.13 o 
   3  -7   2    26742.14    28130.31    685.98 o 
   4  -7   2      259.11      324.38     47.61 o 
   5  -7   2    19254.21    19664.43    272.86 o 
   6  -7   2        4.23      -25.68     29.09 o 
   7  -7   2     8170.84     8097.81    169.80 o 
   8  -7   2        1.31       64.92     60.74 o 
  -6  -6   2      323.73      425.14     17.16 o 
  -5  -6   2     7511.11     7161.65     91.90 o 
  -4  -6   2     1460.64     1472.87     42.24 o 
  -3  -6   2    11806.59    11113.34    210.95 o 
  -2  -6   2      509.98      561.17     18.58 o 
  -1  -6   2    22679.02    22258.57    333.75 o 
   0  -6   2     3810.98     3938.04     42.12 o 
   1  -6   2    16367.60    15803.61    193.09 o 
   2  -6   2      529.27      550.89     41.62 o 
   3  -6   2    24033.82    24378.80    290.29 o 
   4  -6   2      541.61      493.57     56.04 o 
   5  -6   2    14629.43    14756.96    476.47 o 
   6  -6   2     1018.32      928.67     59.04 o 
   7  -6   2     7252.35     7331.88    182.99 o 
   8  -6   2      323.47      433.46     50.02 o 
  -7  -5   2       62.06       46.93     28.95 o 
  -6  -5   2      420.19      445.32     23.11 o 
  -5  -5   2      739.96      737.57     30.41 o 
  -4  -5   2     3529.11     3763.87     63.22 o 
  -3  -5   2     1518.51     1379.50     46.36 o 
  -2  -5   2       69.55       65.87     10.22 o 
  -1  -5   2     3328.50     3108.09     34.13 o 
   0  -5   2      929.31      881.88     25.49 o 
   1  -5   2     6386.39     6144.19     68.71 o 
   2  -5   2        8.64       36.74      6.57 o 
   3  -5   2     5296.47     4581.36    124.75 o 
   4  -5   2      588.94      843.60     62.66 o 
   5  -5   2     3576.24     3294.24     85.18 o 
   6  -5   2      428.45      448.77     51.84 o 
   7  -5   2     2944.30     3091.18    166.57 o 
   8  -5   2      395.42      405.32     41.86 o 
   9  -5   2      624.45      686.77     67.86 o 
  -7  -4   2     1942.14     2024.68     69.49 o 
  -6  -4   2     1298.86     1355.15     37.14 o 
  -5  -4   2     1677.04     1845.15     45.29 o 
  -4  -4   2     4041.02     3957.05     53.96 o 
  -3  -4   2     8756.18    10215.39    140.71 o 
  -2  -4   2      293.63      219.85     49.01 o 
  -1  -4   2      775.23      803.26     28.93 o 
   0  -4   2       54.53      108.41     14.15 o 
   1  -4   2     6852.01     6943.09     89.78 o 
   2  -4   2      278.49      276.34     61.10 o 
   3  -4   2     9354.21     9845.41    219.51 o 
   4  -4   2       21.77       47.11     39.72 o 
   5  -4   2     1139.07     1306.31    150.75 o 
   6  -4   2        4.04      -27.79     27.79 o 
   7  -4   2      158.28      186.38     36.43 o 
   8  -4   2      142.54      103.80     38.78 o 
   9  -4   2      179.93      571.65     79.49 o 
  -8  -3   2      296.49      441.39    100.96 o 
  -7  -3   2     5319.48     5260.73    103.87 o 
  -6  -3   2     1963.25     2149.15    156.00 o 
  -5  -3   2    11642.13    11571.15    165.53 o 
  -4  -3   2     4003.62     4107.87     54.05 o 
  -3  -3   2    41042.16    42229.04    650.60 o 
  -2  -3   2     2598.93     2090.04     21.64 o 
  -1  -3   2    35217.10    36975.10    441.48 o 
   0  -3   2    17007.53    19067.78    222.75 o 
   1  -3   2    19056.14    16612.85    379.78 o 
   2  -3   2     4137.49     5044.17    115.70 o 
   3  -3   2    25538.75    25306.76    586.68 o 
   4  -3   2     1279.18     1600.31    124.72 o 
   5  -3   2    17261.73    16098.12    412.28 o 
   6  -3   2       90.79      104.11     53.14 o 
   7  -3   2     4812.45     5132.75    117.96 o 
   8  -3   2        4.96      -18.18     55.92 o 
   9  -3   2     2408.09     2683.46    158.96 o 
  -8  -2   2        2.14        9.28     90.13 o 
  -7  -2   2     5353.37     5314.68    163.93 o 
  -6  -2   2       92.77       97.60     23.32 o 
  -5  -2   2    19389.17    18961.65    286.69 o 
  -4  -2   2       60.99      129.26     41.36 o 
  -3  -2   2    57137.22    58232.45   1161.96 o 
  -2  -2   2       33.05       47.42      8.87 o 
  -1  -2   2    57473.14    59792.68   1784.38 o 
   0  -2   2      143.97       61.14      7.78 o 
   1  -2   2    78462.97    82275.61   1864.55 o 
   2  -2   2      194.38      335.66     29.52 o 
   3  -2   2    29693.08    28970.47    480.65 o 
   4  -2   2      100.99       12.93     23.90 o 
   5  -2   2    23152.83    23082.42    594.07 o 
   6  -2   2      283.65      304.78     58.09 o 
   7  -2   2    10643.69    10320.73    298.51 o 
   8  -2   2        1.53      -14.41     43.37 o 
  -8  -1   2     1124.26     1231.51    141.19 o 
  -7  -1   2     3177.38     3384.39     92.62 o 
  -6  -1   2     2948.06     2956.86     70.10 o 
  -5  -1   2    11232.89    10532.80    174.40 o 
  -4  -1   2     2862.72     2819.02     45.02 o 
  -3  -1   2    21643.44    23040.71    330.68 o 
  -2  -1   2    12815.59    12010.94    156.69 o 
  -1  -1   2    62799.14    61347.66   1334.11 o 
   1  -1   2    24229.04    27505.52    405.29 o 
   2  -1   2     7335.83     7762.32    115.66 o 
   3  -1   2    28707.89    28284.79    503.52 o 
   4  -1   2     2008.90     1681.83     67.85 o 
   5  -1   2    21546.15    20949.60    877.92 o 
   6  -1   2      863.45     1244.87     80.76 o 
   7  -1   2    11025.88    10835.49    301.49 o 
   8  -1   2      121.85       78.02     67.95 o 
  -8   0   2     5558.54     5910.29    124.32 o 
  -7   0   2     1089.03     1125.12     92.08 o 
  -6   0   2    19179.91    20580.99    299.23 o 
  -5   0   2     2138.91     2378.98     36.25 o 
  -4   0   2    16846.39    16643.36    180.29 o 
  -3   0   2     5487.83     5756.94     51.45 o 
  -2   0   2    47990.99    51483.72    749.56 o 
  -1   0   2     9822.67    10286.89     73.14 o 
   1   0   2    12388.57    10044.76    236.52 o 
   2   0   2    13609.03    15205.94    246.25 o 
   3   0   2    13833.29    14350.24    240.32 o 
   4   0   2     6885.70     6315.29    136.26 o 
   5   0   2    10188.18     8853.86    184.87 o 
   6   0   2     3800.59     3228.80    100.65 o 
   7   0   2     4233.47     4475.15    237.03 o 
   8   0   2     1274.60     1425.60    174.93 o 
  -8   1   2     9148.17     9136.54    249.10 o 
  -7   1   2        0.43      -10.45     21.37 o 
  -6   1   2    22434.69    22441.63    314.95 o 
  -5   1   2      388.52      311.01     20.38 o 
  -4   1   2    26997.07    28890.76    478.26 o 
  -3   1   2        3.72       34.43     13.16 o 
  -2   1   2    62277.81    61511.03    856.40 o 
  -1   1   2     1556.45     1692.66     31.48 o 
   0   1   2    67714.44    68228.73   1375.06 o 
   1   1   2     1915.44     1935.03     58.63 o 
   2   1   2    40099.35    37045.79    680.93 o 
   3   1   2     2426.95     3055.75     76.39 o 
   4   1   2    14661.98    15670.16    289.14 o 
   5   1   2      313.18      549.62    174.38 o 
   6   1   2     9549.52     8380.19    161.47 o 
   7   1   2      176.67      198.28     99.40 o 
   8   1   2     2803.07     2584.56    177.76 o 
  -9   2   2       70.07      108.52     37.59 o 
  -8   2   2     6252.39     6629.36    114.46 o 
  -7   2   2      554.49      483.60     27.75 o 
  -6   2   2    19176.03    18401.11    258.29 o 
  -5   2   2      589.56      923.22     58.17 o 
  -4   2   2    19195.37    19461.07    226.82 o 
  -3   2   2      582.02      407.53     18.60 o 
  -2   2   2    39241.97    39647.13    463.50 o 
  -1   2   2    28892.90    34599.10    550.10 o 
   0   2   2    45743.02    44690.64    762.90 o 
   1   2   2    13563.15    12792.86    237.47 o 
   2   2   2    33818.00    31622.49    558.12 o 
   3   2   2     4494.94     4840.15    100.38 o 
   4   2   2    13997.37    13304.25    275.31 o 
   5   2   2     1800.43     1667.76    106.67 o 
   6   2   2    14496.64    14654.74    304.01 o 
   7   2   2     1310.00     1487.51     72.25 o 
   8   2   2     2974.01     2794.41    111.06 o 
  -9   3   2        0.68      -17.61     27.89 o 
  -8   3   2     1139.59     1137.92     59.08 o 
  -7   3   2      178.38      166.67     29.76 o 
  -6   3   2     5946.92     6315.73    116.58 o 
  -5   3   2      959.55     1024.99     39.97 o 
  -4   3   2     7059.06     6887.51    138.71 o 
  -3   3   2      265.52      261.71     32.42 o 
  -2   3   2    12490.97    14351.86    146.35 o 
  -1   3   2    10631.80     9700.93    135.75 o 
   0   3   2    61438.62    59783.96   1389.07 o 
   1   3   2    28673.19    31146.84    499.62 o 
   2   3   2     9321.84     9516.56    137.84 o 
   3   3   2     3902.41     3710.02     86.93 o 
   4   3   2     5158.60     5010.62     98.50 o 
   5   3   2     1742.35     2002.24    205.34 o 
   6   3   2     5280.63     5299.93    114.83 o 
   7   3   2     3672.43     3212.66    108.32 o 
   8   3   2     1281.34     1416.15     81.17 o 
  -9   4   2      176.45      129.65     34.86 o 
  -8   4   2      369.13      343.42     86.81 o 
  -7   4   2       60.64       92.64     50.11 o 
  -6   4   2      147.55      241.26     28.93 o 
  -5   4   2      100.41      130.79     39.45 o 
  -4   4   2     2520.36     2439.19     55.90 o 
  -3   4   2     1810.27     2356.79     27.95 o 
  -2   4   2      902.51     1095.14     90.70 o 
  -1   4   2      646.92      547.75     43.72 o 
   0   4   2     2896.61     3799.19     70.50 o 
   1   4   2    15026.56    14453.27    201.47 o 
   2   4   2      544.39      435.49     54.04 o 
   3   4   2     1897.12     1992.22     61.37 o 
   4   4   2       62.86      192.32     41.67 o 
   5   4   2     1398.38     1352.68     70.94 o 
   6   4   2        2.65       -6.56     51.43 o 
   7   4   2     1822.86     1864.76    122.18 o 
   8   4   2       14.65       27.88    106.74 o 
  -9   5   2      167.32      157.43     68.34 o 
  -8   5   2     3849.02     3439.23     94.61 o 
  -7   5   2       25.10       44.87     35.47 o 
  -6   5   2     4517.38     4467.76     80.86 o 
  -5   5   2       20.34       69.68     51.34 o 
  -4   5   2    15488.37    14983.19    211.42 o 
  -3   5   2        1.68       30.71     14.65 o 
  -2   5   2    21906.72    21391.56    292.21 o 
  -1   5   2       64.28      398.55     48.06 o 
   0   5   2    27816.34    26051.58    430.40 o 
   1   5   2      814.83      930.57     42.42 o 
   2   5   2    10027.58     9422.59    143.78 o 
   3   5   2      122.44      418.48     59.43 o 
   4   5   2     4622.32     4661.20     96.48 o 
   5   5   2      893.83     1156.34    218.26 o 
   6   5   2     2064.07     1897.09    145.63 o 
   7   5   2      434.08      627.29     50.59 o 
  -9   6   2        5.04       69.62     39.82 o 
  -8   6   2     5907.14     5867.62    140.19 o 
  -7   6   2        5.53        4.60     22.92 o 
  -6   6   2    11550.93    11120.18    166.56 o 
  -5   6   2      126.09      122.91     23.56 o 
  -4   6   2    22118.98    22403.19    522.49 o 
  -3   6   2       22.26       53.27     17.73 o 
  -2   6   2    33731.39    33156.51    453.27 o 
  -1   6   2       98.83      127.58     22.89 o 
   0   6   2    31628.45    33479.23    570.67 o 
   1   6   2       96.78       75.34     52.56 o 
   2   6   2    22346.28    21720.15    392.86 o 
   3   6   2      233.36      239.47     32.55 o 
   4   6   2    14204.97    14397.36    340.31 o 
   5   6   2      250.63      398.24     60.99 o 
   6   6   2     6059.08     6010.91    139.49 o 
   7   6   2       44.11      107.51     92.78 o 
  -8   7   2     4938.96     4999.82    122.69 o 
  -7   7   2      609.88      903.11    120.26 o 
  -6   7   2    10051.02    10544.65    190.18 o 
  -5   7   2       68.37       62.63     42.06 o 
  -4   7   2    22399.31    21593.06    336.91 o 
  -3   7   2     1649.66     1755.49     59.50 o 
  -2   7   2    32390.20    32331.20    664.34 o 
  -1   7   2      226.60      238.17     35.19 o 
   0   7   2    23080.57    22924.53    368.01 o 
   1   7   2       34.18        4.31     26.71 o 
   2   7   2    14970.66    14728.18    245.19 o 
   3   7   2      223.63      172.53     36.37 o 
   4   7   2    16024.28    15745.07    329.46 o 
   5   7   2      212.66      200.08     35.34 o 
   6   7   2     6518.37     6579.50    325.10 o 
   7   7   2       16.12       10.73     77.88 o 
  -8   8   2     1998.61     1783.39    119.97 o 
  -7   8   2     2308.04     2564.74     91.15 o 
  -6   8   2     2739.70     2907.20    121.70 o 
  -5   8   2     2440.53     2778.31    186.87 o 
  -4   8   2     7754.44     7614.72    118.68 o 
  -3   8   2     5496.68     5190.85     75.58 o 
  -2   8   2    10290.62    10064.36    196.99 o 
  -1   8   2     2179.01     2478.44     75.40 o 
   0   8   2     9034.13     9105.73    197.68 o 
   1   8   2     1424.29     1339.85    148.24 o 
   2   8   2    14790.06    14469.95    251.44 o 
   3   8   2     1524.95     1450.77     69.93 o 
   4   8   2     8130.91     7185.16    147.57 o 
   5   8   2      384.96      366.70     71.65 o 
   6   8   2     3518.69     3361.50    198.89 o 
  -8   9   2       60.89       41.87     61.82 o 
  -7   9   2     4169.62     3916.00    198.12 o 
  -6   9   2      249.46       28.84     94.11 o 
  -5   9   2     6257.36     6259.04    199.55 o 
  -4   9   2     1111.52     1093.18     28.74 o 
  -3   9   2     9993.53     9845.82    178.06 o 
  -2   9   2     1194.63     1145.22    102.47 o 
  -1   9   2     6885.15     6631.75    183.47 o 
   0   9   2      757.48      696.27     52.16 o 
   1   9   2     5875.79     6224.19    234.78 o 
   2   9   2     1587.61     1633.79    114.28 o 
   3   9   2      877.61      995.53     52.31 o 
   4   9   2     1367.43     1408.12     61.34 o 
   5   9   2      424.55      477.61     83.88 o 
   6   9   2      746.73      488.55    108.79 o 
  -8  10   2      222.82      256.48     71.98 o 
  -7  10   2     3855.13     3953.46    234.32 o 
  -6  10   2       91.19       31.48     57.72 o 
  -5  10   2     6697.28     6445.34    219.27 o 
  -4  10   2       44.20       42.07     12.25 o 
  -3  10   2     4319.05     4255.11     62.32 o 
  -2  10   2      403.39      338.83     43.83 o 
  -1  10   2     4542.93     4296.56    103.85 o 
   0  10   2      457.34      570.56     59.11 o 
   1  10   2     5919.47     5802.64    191.87 o 
   2  10   2      229.40      296.59     70.71 o 
   3  10   2     1576.51     1755.38    243.47 o 
   4  10   2       60.27      103.98     74.76 o 
   5  10   2      995.58     1042.33     81.61 o 
   6  10   2        2.21      -56.37     56.37 o 
  -7  11   2     1518.03     1233.39    218.70 o 
  -6  11   2      389.31      305.90    146.92 o 
  -5  11   2     1763.08     1731.47    124.82 o 
  -4  11   2     2271.34     2123.80     85.57 o 
  -3  11   2     1290.59     1194.89     75.92 o 
  -2  11   2     1299.83     1357.71    133.70 o 
  -1  11   2     1710.53     1838.69    137.34 o 
   0  11   2     2527.25     2463.38     99.57 o 
   1  11   2     1663.29     1464.09     77.15 o 
   2  11   2     2544.92     2715.31    260.18 o 
   3  11   2     1062.88      968.79     78.78 o 
   4  11   2      533.93      485.25    118.13 o 
   5  11   2      687.30      718.89     61.46 o 
  -7  12   2        9.28      -23.55     74.93 o 
  -6  12   2      589.21      551.47     99.84 o 
  -5  12   2       11.76       81.78     73.61 o 
  -4  12   2     1707.07     1554.73    124.24 o 
  -3  12   2       38.66       71.11     31.35 o 
  -2  12   2     1106.58      914.41    114.12 o 
  -1  12   2      174.75      143.48     44.25 o 
   0  12   2     2616.40     2563.83    300.27 o 
   1  12   2      211.85      138.27     57.63 o 
   2  12   2     1250.48     1264.04     75.99 o 
   3  12   2      232.90      142.34     74.88 o 
   4  12   2     1047.47      984.02     71.71 o 
   5  12   2       60.81        9.59     48.02 o 
  -7  13   2      674.61      734.82    123.87 o 
  -6  13   2      455.20      283.46    167.55 o 
  -5  13   2     1446.60     1987.41    156.44 o 
  -4  13   2     1070.23     1003.57    115.09 o 
  -3  13   2     1012.93     1125.62     57.55 o 
  -2  13   2      742.84      580.42     63.82 o 
  -1  13   2     1449.73     1611.28    173.08 o 
   0  13   2     1647.46     1395.26     75.21 o 
   1  13   2      424.44      653.89     81.66 o 
   2  13   2      893.29      630.17    115.26 o 
   3  13   2      394.27      652.32    163.08 o 
   4  13   2      703.33      567.48     57.70 o 
  -6  14   2      147.02      120.35     94.55 o 
  -5  14   2     2087.14     2259.62    178.84 o 
  -4  14   2       84.60       65.88     81.78 o 
  -3  14   2     2761.24     3095.32    116.95 o 
  -2  14   2      401.56      383.56     63.79 o 
  -1  14   2     3264.01     3418.60    125.37 o 
   0  14   2      535.07      425.59     70.37 o 
   1  14   2     2035.47     2558.68    102.95 o 
   2  14   2      415.95      403.21     89.05 o 
   3  14   2     1783.05     2185.67    108.80 o 
  -5  15   2     2492.85     3172.56    387.61 o 
  -4  15   2      256.80       83.00     91.81 o 
  -3  15   2     3806.00     4153.42    459.05 o 
  -2  15   2      143.30      169.93     60.61 o 
  -1  15   2     3260.47     3452.84    224.85 o 
   0  15   2      213.70      255.82    110.16 o 
   1  15   2     2078.71     2458.66    160.08 o 
   2  15   2      195.23      -19.67     81.27 o 
  -4  16   2      358.94      147.25    190.67 o 
  -3  16   2     2176.19     2104.04    436.76 o 
  -2  16   2      196.82      165.19     84.02 o 
  -1  16   2     1459.11     1533.37    104.81 o 
   0  16   2       83.72       79.82     55.27 o 
   1  16   2     1113.84     1213.64    104.42 o 
  -2  17   2      117.16      256.57     90.75 o 
  -1 -18   3       47.65       71.87     61.58 o 
   0 -18   3     1043.90      964.19    154.96 o 
   1 -18   3      104.11      176.16     90.25 o 
   2 -18   3      933.34      888.54    233.10 o 
   3 -18   3      175.14      106.52    100.04 o 
  -2 -17   3      748.39      853.44    176.11 o 
  -1 -17   3       13.11      -37.64     61.66 o 
   0 -17   3     1082.33     1231.92     69.02 o 
   1 -17   3       18.05      -72.49     74.36 o 
   2 -17   3      462.90      533.64    106.45 o 
   3 -17   3       25.91        1.42     76.32 o 
   4 -17   3      772.92      737.53    242.39 o 
   5 -17   3      126.79       11.55     68.20 o 
  -3 -16   3       60.84       93.99     29.33 o 
  -2 -16   3      130.04      204.59     38.74 o 
  -1 -16   3      407.01      665.54    110.01 o 
   0 -16   3      209.08      287.81     47.43 o 
   1 -16   3      449.53      617.23     48.40 o 
   2 -16   3       35.01       96.59    133.90 o 
   3 -16   3      341.36      297.12     97.13 o 
   4 -16   3      179.88      157.25     97.57 o 
   5 -16   3      718.88      702.30    119.71 o 
  -4 -15   3      317.66      184.17     30.31 o 
  -3 -15   3       24.70       82.87     28.50 o 
  -2 -15   3      328.26      209.79     29.63 o 
  -1 -15   3      470.32      691.55     58.73 o 
   0 -15   3       48.09       53.57     47.63 o 
   1 -15   3      352.20      565.18     42.05 o 
   2 -15   3      341.95      286.73     52.94 o 
   3 -15   3      363.03      602.88    100.79 o 
   4 -15   3       91.36      -50.97    144.10 o 
   5 -15   3     1042.45     1218.53    103.80 o 
   6 -15   3       64.65       67.87     71.58 o 
  -5 -14   3        3.65      -35.14     79.47 o 
  -4 -14   3     1500.58     1255.66    104.53 o 
  -3 -14   3       32.10       31.49     33.48 o 
  -2 -14   3     2825.60     2610.51     69.15 o 
  -1 -14   3       32.23       65.65     22.79 o 
   0 -14   3     2569.03     2444.03    131.17 o 
   1 -14   3      441.07      699.82    145.51 o 
   2 -14   3     3999.40     3974.03     60.87 o 
   3 -14   3      273.11      296.34    142.98 o 
   4 -14   3     2683.52     2630.04    172.23 o 
   5 -14   3      658.94      744.58    102.01 o 
   6 -14   3     1446.64     1260.17    107.97 o 
   7 -14   3      492.52      600.23     95.33 o 
  -4 -13   3     4583.85     4226.59     91.77 o 
  -3 -13   3       34.05       69.62     36.96 o 
  -2 -13   3     6223.95     5834.33    122.25 o 
  -1 -13   3      142.52      123.37     22.40 o 
   0 -13   3    10912.57    10940.04    199.99 o 
   1 -13   3      294.97      414.36     32.68 o 
   2 -13   3    12194.63    12993.31    457.69 o 
   3 -13   3      540.69      571.26     84.29 o 
   4 -13   3     8591.50     8748.58    307.18 o 
   5 -13   3      168.83      189.49     58.98 o 
   6 -13   3     4149.21     4053.18    160.98 o 
   7 -13   3      171.02      180.85     73.97 o 
  -6 -12   3     2611.75     3383.26    224.86 o 
  -5 -12   3      318.88      432.75     47.35 o 
  -4 -12   3     6050.19     5932.66    140.02 o 
  -3 -12   3      269.59      271.45     54.86 o 
  -2 -12   3    11812.22    11795.80    170.37 o 
  -1 -12   3      556.94      541.31     71.06 o 
   0 -12   3    13354.66    13066.48    248.32 o 
   1 -12   3      471.45      495.72    108.50 o 
   2 -12   3    17758.40    19874.14   1167.41 o 
   3 -12   3      796.65      749.49     84.66 o 
   4 -12   3    11140.48    11649.47    544.86 o 
   5 -12   3       78.47       55.46     59.03 o 
   6 -12   3     6271.02     6599.88    240.30 o 
   7 -12   3      139.32       89.62     77.81 o 
  -5 -11   3     1242.34     1123.58     54.78 o 
  -4 -11   3     2740.16     2651.96     57.48 o 
  -3 -11   3     1326.01     1543.48     83.84 o 
  -2 -11   3     5495.59     5648.78     77.66 o 
  -1 -11   3     1323.12     1421.65     52.70 o 
   0 -11   3     7309.95     7426.37    103.00 o 
   1 -11   3     1147.04     1060.30     40.49 o 
   2 -11   3     9411.15     9924.44    265.67 o 
   3 -11   3      370.53      328.40     65.24 o 
   4 -11   3     5763.82     6218.95    222.49 o 
   5 -11   3      101.24       97.29     61.17 o 
   6 -11   3     4634.25     4782.14    194.37 o 
   7 -11   3      205.12      213.89     83.93 o 
   8 -11   3     2841.16     3234.67    157.84 o 
  -6 -10   3      150.42      211.95     95.10 o 
  -5 -10   3     2291.04     1931.48    136.43 o 
  -4 -10   3      159.33      203.39     18.93 o 
  -3 -10   3     3297.91     3205.32     85.30 o 
  -2 -10   3      268.69      409.11     42.69 o 
  -1 -10   3     6538.72     6434.19     97.46 o 
   0 -10   3      972.81     1042.13     36.52 o 
   1 -10   3     4502.11     4554.82     60.02 o 
   2 -10   3     2189.31     2778.69    106.72 o 
   3 -10   3     1828.62     1785.83    161.18 o 
   4 -10   3     1058.93      951.99     64.35 o 
   5 -10   3      706.78      735.98     64.50 o 
   6 -10   3      984.08     1129.94     94.13 o 
   7 -10   3      583.49      563.68     75.69 o 
   8 -10   3      699.89      633.47    109.42 o 
  -6  -9   3      585.77      677.68    113.84 o 
  -5  -9   3     2841.56     2500.21    199.67 o 
  -4  -9   3     1128.02     1280.07     57.66 o 
  -3  -9   3     3933.11     3605.47     48.19 o 
  -2  -9   3      452.13      517.27     45.52 o 
  -1  -9   3    13571.06    12834.27    154.19 o 
   0  -9   3     4067.54     4080.22     71.96 o 
   1  -9   3     4433.86     4318.97    101.69 o 
   2  -9   3     1476.51     1457.19    126.92 o 
   3  -9   3     3058.25     3161.14    114.14 o 
   4  -9   3      587.00      698.94     54.04 o 
   5  -9   3     2692.36     2814.41    118.54 o 
   6  -9   3      544.50      390.02     72.32 o 
   7  -9   3     1366.27     1425.49     68.56 o 
   8  -9   3      256.89      304.00    127.12 o 
  -6  -8   3     1969.34     1856.54    154.24 o 
  -5  -8   3     1693.67     1695.69     93.28 o 
  -4  -8   3     3762.62     3549.40     74.16 o 
  -3  -8   3     4582.23     4361.27     90.58 o 
  -2  -8   3     3717.79     4183.69     47.50 o 
  -1  -8   3     7581.22     7844.33    106.60 o 
   0  -8   3    14995.09    14098.64    332.77 o 
   1  -8   3     7509.29     7674.27    195.85 o 
   2  -8   3     9638.19    10570.13    323.18 o 
   3  -8   3     5112.32     5024.80    102.17 o 
   4  -8   3     7327.16     7072.82    150.55 o 
   5  -8   3     2535.08     2394.15    117.03 o 
   6  -8   3     6771.44     7093.30    212.86 o 
   7  -8   3     1426.91     1481.87     76.75 o 
   8  -8   3     2746.65     2518.44    160.54 o 
  -6  -7   3     2557.49     2176.72    185.53 o 
  -5  -7   3       27.89       24.24     26.65 o 
  -4  -7   3     3841.08     3265.76     79.71 o 
  -3  -7   3       10.90       55.83     16.61 o 
  -2  -7   3     7910.12     7286.95     70.94 o 
  -1  -7   3      866.67      736.88     29.20 o 
   0  -7   3    22223.64    22235.03    335.80 o 
   1  -7   3        4.17       43.63     38.47 o 
   2  -7   3    21583.36    21779.16    487.92 o 
   3  -7   3       97.92      103.88     31.54 o 
   4  -7   3    15248.76    15014.53    210.72 o 
   5  -7   3      261.82      309.49     31.94 o 
   6  -7   3    12347.54    11889.99    188.02 o 
   7  -7   3      379.79      340.17     41.77 o 
   8  -7   3     4495.52     4564.06    338.06 o 
  -6  -6   3      988.49      698.71    229.90 o 
  -5  -6   3     3772.94     3840.90    106.92 o 
  -4  -6   3     1678.97     1544.01    125.34 o 
  -3  -6   3     5481.08     5234.91     59.48 o 
  -2  -6   3     6430.45     5834.86     59.83 o 
  -1  -6   3    10404.99    11239.75    105.97 o 
   0  -6   3    23215.03    25753.26    547.45 o 
   1  -6   3    12009.94    14338.34    186.71 o 
   2  -6   3    12403.53    11401.60    129.02 o 
   3  -6   3     1977.43     1906.89     80.22 o 
   4  -6   3     7205.76     7318.29    304.64 o 
   5  -6   3     1988.30     2257.21    208.36 o 
   6  -6   3     8003.76     7276.11    194.40 o 
   7  -6   3      519.42      563.47     40.80 o 
   8  -6   3     4135.35     4257.43    155.53 o 
  -6  -5   3      108.50       39.90     17.00 o 
  -5  -5   3    14873.48    14468.57    198.31 o 
  -4  -5   3      305.81      267.82     18.25 o 
  -3  -5   3    30306.91    32522.50    425.38 o 
  -2  -5   3     2504.81     2629.60     28.93 o 
  -1  -5   3    30473.58    30087.26    436.18 o 
   0  -5   3     3538.85     3503.63     38.20 o 
   1  -5   3    51220.86    58604.23   1119.90 o 
   2  -5   3     3164.60     3464.46     90.66 o 
   3  -5   3    29989.14    32813.75    827.47 o 
   4  -5   3     2197.82     1922.07     94.35 o 
   5  -5   3    11246.00    11418.10    465.22 o 
   6  -5   3     3520.55     4133.46    271.94 o 
   7  -5   3     5444.75     5410.16    128.62 o 
   8  -5   3     1618.84     1409.54     68.61 o 
  -7  -4   3    10853.79    11143.61    152.02 o 
  -6  -4   3        0.44        5.80      8.92 o 
  -5  -4   3    21836.39    22849.67    444.15 o 
  -4  -4   3      138.88      187.89     16.74 o 
  -3  -4   3    47929.36    48484.68    823.14 o 
  -2  -4   3       23.14       48.01     11.77 o 
  -1  -4   3    48178.89    53624.30    790.73 o 
   0  -4   3      540.48      989.17     20.02 o 
   1  -4   3    89769.34    87761.34   2017.53 o 
   2  -4   3      109.22      324.30     72.12 o 
   3  -4   3    65431.64    72100.30   2546.20 o 
   4  -4   3      738.43     1057.96    125.67 o 
   5  -4   3    24631.75    23496.16    819.07 o 
   7  -4   3     7354.73     7677.77    404.69 o 
   8  -4   3       58.00       50.78     67.03 o 
  -7  -3   3     6046.85     5894.11     93.13 o 
  -6  -3   3       32.32       76.28     16.88 o 
  -5  -3   3    17618.87    18682.25    291.32 o 
  -4  -3   3       20.00       49.85     14.67 o 
  -3  -3   3    60113.18    63365.80   1259.88 o 
  -2  -3   3      604.98      818.73     38.06 o 
  -1  -3   3    37412.73    39534.87    522.15 o 
   0  -3   3     6707.37     7608.33     62.27 o 
   1  -3   3    81243.91    83293.81   1956.96 o 
   2  -3   3      226.84      377.35     30.66 o 
   3  -3   3    43491.76    44203.21    896.76 o 
   4  -3   3     3288.15     3029.77     76.01 o 
   5  -3   3    20278.57    20313.22    538.05 o 
   6  -3   3      676.40      867.60    145.42 o 
   7  -3   3     7497.39     7215.91    373.14 o 
   8  -3   3       92.59      124.54     50.83 o 
  -8  -2   3      656.23      827.47    104.32 o 
  -7  -2   3      629.23      697.60     69.48 o 
  -6  -2   3     1205.76     1094.62     54.57 o 
  -5  -2   3     4558.91     3737.57     53.39 o 
  -4  -2   3     1692.91     1539.34     48.36 o 
  -3  -2   3    13336.82    13982.28    223.89 o 
  -2  -2   3      344.66      352.83     25.84 o 
  -1  -2   3    14449.06    12367.51    114.92 o 
   0  -2   3       54.79      127.74     22.42 o 
   1  -2   3     2502.84     2364.52     51.98 o 
   2  -2   3      165.05      166.71     35.30 o 
   3  -2   3     9109.10     8687.53    165.23 o 
   4  -2   3     1028.93     1121.62     50.51 o 
   5  -2   3     6268.23     6618.86    163.45 o 
   6  -2   3       94.16       74.83     53.89 o 
   7  -2   3     4295.76     4231.85    268.48 o 
   8  -2   3       94.99      169.28    114.08 o 
  -8  -1   3     1565.82     1633.42     43.38 o 
  -7  -1   3      955.50      915.77     89.40 o 
  -6  -1   3     4972.49     5432.71     75.13 o 
  -5  -1   3     1349.88     1347.66     31.74 o 
  -4  -1   3     6271.40     5104.44     49.33 o 
  -3  -1   3     1551.76     1735.76     19.40 o 
  -2  -1   3    14105.25    13950.90    115.63 o 
  -1  -1   3    11962.19     9878.58     77.11 o 
   0  -1   3     1246.88     1323.69     34.09 o 
   1  -1   3       32.65      258.52     46.36 o 
   2  -1   3     1166.32     1407.00     65.85 o 
   3  -1   3       10.44      102.85     34.96 o 
   4  -1   3       10.27       72.60     30.14 o 
   5  -1   3       12.11       86.73     55.55 o 
   6  -1   3      126.18      152.24     39.17 o 
   7  -1   3      102.70      150.14     59.82 o 
   8  -1   3        3.97       71.78     98.76 o 
  -8   0   3     1213.19     1160.20     39.87 o 
  -7   0   3     5293.78     5281.27    262.06 o 
  -6   0   3     1823.88     1822.67     47.85 o 
  -5   0   3    11893.53    11113.71    141.39 o 
  -4   0   3     5729.94     6268.06     65.48 o 
  -3   0   3    15057.04    14944.31    230.31 o 
  -2   0   3     9401.48     8875.78     69.12 o 
  -1   0   3    12747.33    10584.13    108.20 o 
   0   0   3    20329.85    19706.31    265.22 o 
   1   0   3    15436.63    12812.38    188.46 o 
   2   0   3     8451.86     7386.56    116.30 o 
   3   0   3    12157.72    11650.88    212.17 o 
   4   0   3      312.71      378.48     47.19 o 
   5   0   3     7871.33     8031.07    186.73 o 
   6   0   3      467.51      354.88    124.46 o 
   7   0   3     2430.77     2330.47     85.90 o 
   8   0   3      109.78       85.54     54.36 o 
  -8   1   3       38.23      153.91     21.95 o 
  -7   1   3     5789.55     5832.81     96.96 o 
  -6   1   3      197.92      280.55     22.69 o 
  -5   1   3    11332.21    11319.73    132.95 o 
  -4   1   3      750.40      852.45     25.93 o 
  -3   1   3    26557.01    26720.64    322.00 o 
  -2   1   3     6322.52     7399.65     69.32 o 
  -1   1   3     9715.95    12423.96    144.98 o 
   0   1   3     2403.64     2030.45     95.27 o 
   1   1   3    31115.78    30180.17    540.04 o 
   2   1   3     1395.58     1640.11     78.03 o 
   3   1   3    40401.20    39844.66    755.20 o 
   4   1   3      500.14      485.92     40.08 o 
   5   1   3    20551.22    21217.02    443.25 o 
   6   1   3      707.72      631.71     65.06 o 
   7   1   3     8676.61     8895.26    223.59 o 
   8   1   3       59.13       -2.17     46.13 o 
  -8   2   3     1136.88     1229.94    113.88 o 
  -7   2   3     2348.06     2350.44     46.96 o 
  -6   2   3     2745.21     2396.02     68.17 o 
  -5   2   3     8350.18     8642.64    132.60 o 
  -4   2   3     1733.99     1844.88     36.38 o 
  -3   2   3    28730.60    29822.37    339.75 o 
  -2   2   3      125.61      373.53     56.79 o 
  -1   2   3    98146.38   102700.45   2515.98 o 
   0   2   3    29435.81    31417.35    499.21 o 
   1   2   3    41942.50    43773.74    900.37 o 
   2   2   3     1691.70     1460.50     56.28 o 
   3   2   3    25171.66    24584.90    422.48 o 
   4   2   3      137.96      126.30     32.75 o 
   5   2   3    16485.61    15698.29    328.32 o 
   6   2   3       19.00       14.95     43.77 o 
   7   2   3    10106.83    10159.87    251.88 o 
   8   2   3       21.65      -17.08     44.75 o 
  -9   3   3      370.21      307.46     36.17 o 
  -8   3   3     4652.83     4809.49    110.20 o 
  -7   3   3     1034.63     1340.60    109.40 o 
  -6   3   3    13590.30    14234.47    248.81 o 
  -5   3   3     3006.46     3231.57     58.98 o 
  -4   3   3    17129.16    16490.13    197.02 o 
  -3   3   3     5605.44     6114.09     59.24 o 
  -2   3   3    11941.31    10962.06    169.18 o 
  -1   3   3    21538.56    22225.75    318.76 o 
   0   3   3    14091.53    14785.72    204.27 o 
   1   3   3    32219.19    31633.54    524.63 o 
   2   3   3     8459.74     8089.04    163.06 o 
   3   3   3     7843.61     7674.13    152.90 o 
   4   3   3     4201.16     4071.82    143.58 o 
   5   3   3     5504.46     5517.63    140.44 o 
   6   3   3     1208.38     1061.37     95.16 o 
   7   3   3     4303.45     4029.21    251.18 o 
   8   3   3      380.29      380.17     65.85 o 
  -9   4   3       22.59       10.37     25.15 o 
  -8   4   3     8557.65     8325.00    203.61 o 
  -7   4   3      242.25      317.49     48.39 o 
  -6   4   3    18075.23    18268.33    286.63 o 
  -5   4   3      280.28      437.73     29.20 o 
  -4   4   3    21572.96    21234.73    267.11 o 
  -3   4   3       39.97       36.37     21.07 o 
  -2   4   3    35699.62    32587.46    450.82 o 
  -1   4   3       63.90      111.81     20.36 o 
   0   4   3    55260.83    53776.71   1049.49 o 
   1   4   3     2232.68     2571.80     64.39 o 
   2   4   3    14939.71    13984.16    220.22 o 
   3   4   3      363.37      344.63     42.17 o 
   4   4   3    11640.45    10956.44    252.06 o 
   5   4   3      409.99      540.79     95.93 o 
   6   4   3     3743.01     3809.52    128.87 o 
   7   4   3      779.14      705.77     62.92 o 
  -9   5   3       17.30      101.14     76.85 o 
  -8   5   3     6529.48     6792.40    162.05 o 
  -7   5   3       80.52      118.99     36.77 o 
  -6   5   3    13594.98    13033.21    257.17 o 
  -5   5   3      283.67      397.65     52.62 o 
  -4   5   3    19795.19    19386.89    274.75 o 
  -3   5   3      571.51      474.24     47.22 o 
  -2   5   3    32597.75    33746.62    467.44 o 
  -1   5   3     1050.91     1247.98     38.04 o 
   0   5   3    21990.20    20662.45    460.88 o 
   1   5   3      325.62      389.11     30.22 o 
   2   5   3    17986.09    19197.78    402.76 o 
   3   5   3      436.31      316.16     49.67 o 
   4   5   3    12506.65    11838.22    464.47 o 
   5   5   3       30.34       43.93     33.01 o 
   6   5   3     4690.22     4428.36    111.21 o 
   7   5   3        3.62       27.82     34.93 o 
  -8   6   3     2071.51     1981.23     66.43 o 
  -7   6   3       53.65       79.69     31.82 o 
  -6   6   3     3776.59     3797.80     75.64 o 
  -5   6   3      345.43      430.54     43.48 o 
  -4   6   3     9702.76     9501.04    111.72 o 
  -3   6   3       16.85       70.39     20.03 o 
  -2   6   3    17539.14    17528.62    360.21 o 
  -1   6   3     1019.02      863.33     37.02 o 
   0   6   3     9802.98     9722.42    172.60 o 
   1   6   3       68.26      259.84     58.27 o 
   2   6   3     6470.59     6219.79    117.82 o 
   3   6   3      758.67      750.48     47.21 o 
   4   6   3     6609.31     7231.27    169.52 o 
   5   6   3      410.87      308.36     58.72 o 
   6   6   3     2536.29     2564.32     92.87 o 
   7   6   3      249.50      233.44     48.81 o 
  -8   7   3        0.18      -22.17     43.86 o 
  -7   7   3        5.12        7.96     22.48 o 
  -6   7   3       94.46      107.47     47.68 o 
  -5   7   3      158.76      178.87     47.41 o 
  -4   7   3      324.14      451.33     39.62 o 
  -3   7   3      448.76      452.32     42.29 o 
  -2   7   3      222.16      198.64     39.92 o 
  -1   7   3      672.06      760.47     74.53 o 
   0   7   3      199.99      252.98     45.43 o 
   1   7   3       51.34       73.68     28.93 o 
   2   7   3      655.71      501.95     48.70 o 
   3   7   3     1902.93     2351.00     74.76 o 
   4   7   3      316.19      269.50     41.40 o 
   5   7   3      553.75      461.91    179.16 o 
   6   7   3      206.69      366.20     55.72 o 
   7   7   3      334.20      369.01     95.84 o 
  -8   8   3     1612.35     1595.54    191.57 o 
  -7   8   3      162.65      160.77     53.78 o 
  -6   8   3     2246.42     2058.14    103.74 o 
  -5   8   3      468.21      403.67    106.99 o 
  -4   8   3     3176.59     3183.32     66.03 o 
  -3   8   3      833.93      846.74     47.31 o 
  -2   8   3     5415.53     5206.16    109.32 o 
  -1   8   3        7.88       -7.42     33.70 o 
   0   8   3     2138.35     2231.85     67.39 o 
   1   8   3       42.65       66.99     48.07 o 
   2   8   3     3486.62     3425.67    113.50 o 
   3   8   3      901.99     1046.29     56.60 o 
   4   8   3     1218.15     1559.57    115.27 o 
   5   8   3      362.02      359.43     64.56 o 
   6   8   3      626.50      704.02     92.93 o 
  -8   9   3     3620.95     3887.59    164.13 o 
  -7   9   3       62.35       82.32     57.60 o 
  -6   9   3     4933.12     4543.33    279.46 o 
  -5   9   3       98.48       60.66     52.77 o 
  -4   9   3     9664.89     9432.83    163.76 o 
  -3   9   3       23.33       36.01     30.23 o 
  -2   9   3    15345.85    15108.87    332.35 o 
  -1   9   3        8.82       25.72     31.63 o 
   0   9   3    11487.33    11438.12    237.54 o 
   1   9   3        1.33       37.30     32.76 o 
   2   9   3     6445.42     6983.91    183.79 o 
   3   9   3       47.97       72.33     36.59 o 
   4   9   3     5029.68     5248.21    133.02 o 
   5   9   3        7.66       -7.25     34.61 o 
   6   9   3     2364.82     2328.04     91.12 o 
  -8  10   3     3242.28     3328.47    130.05 o 
  -7  10   3       94.95      175.55     70.02 o 
  -6  10   3     4342.06     4581.29    183.55 o 
  -5  10   3      194.14      255.67     68.59 o 
  -4  10   3     9952.37     9318.88    209.79 o 
  -3  10   3       52.54        9.37     21.66 o 
  -2  10   3    14803.54    14488.08    433.31 o 
  -1  10   3      458.85      504.19     49.10 o 
   0  10   3    14298.82    13978.00    317.91 o 
   1  10   3       23.87      -15.03     33.40 o 
   2  10   3    10444.96    10794.14    268.36 o 
   3  10   3       23.09       23.52     49.20 o 
   4  10   3     4949.35     5007.33    309.74 o 
   5  10   3        2.06       10.06     37.16 o 
  -7  11   3     1072.69     1216.03    115.43 o 
  -6  11   3     2672.62     2519.39    146.71 o 
  -5  11   3     1328.19     1660.94    120.85 o 
  -4  11   3     4350.35     4192.99     74.46 o 
  -3  11   3      687.37      771.58     47.26 o 
  -2  11   3     6482.40     5837.70    174.11 o 
  -1  11   3      706.99      701.91     72.28 o 
   0  11   3     7589.97     7359.43    253.56 o 
   1  11   3      972.14     1211.18    163.79 o 
   2  11   3     5409.28     5335.31    136.25 o 
   3  11   3      157.84      188.83     62.02 o 
   4  11   3     3152.41     3189.69    109.84 o 
   5  11   3       36.56       22.62     40.47 o 
  -7  12   3     1909.03     1898.41    265.77 o 
  -6  12   3      519.72      425.97     96.99 o 
  -5  12   3     2858.20     3138.84    175.25 o 
  -4  12   3     1455.86     1225.78    112.85 o 
  -3  12   3     1739.85     2081.73     70.57 o 
  -2  12   3      978.07      925.75    103.89 o 
  -1  12   3     2571.53     2777.93    121.09 o 
   0  12   3     1867.97     1620.65     80.04 o 
   1  12   3     1563.97     2003.52     85.73 o 
   2  12   3     1023.05     1097.86     90.58 o 
   3  12   3      816.05     1181.72     72.53 o 
   4  12   3      897.24      873.20     74.43 o 
  -6  13   3        0.77       90.56     84.83 o 
  -5  13   3     2968.41     3085.50    328.06 o 
  -4  13   3        3.71       23.29     51.34 o 
  -3  13   3     2373.38     2549.68     83.79 o 
  -2  13   3       31.21      -21.17     46.16 o 
  -1  13   3     2719.91     3080.44    115.39 o 
   0  13   3        2.01      -60.30     60.30 o 
   1  13   3     1724.95     2089.28    110.00 o 
   2  13   3       26.28       -4.68     41.15 o 
   3  13   3     1242.46     1661.76    148.31 o 
   4  13   3       79.28      -14.10    144.34 o 
  -6  14   3      167.73      215.54    186.19 o 
  -5  14   3     1286.29     1493.52    156.74 o 
  -4  14   3      158.17      147.77     77.24 o 
  -3  14   3     1592.28     1486.69    142.10 o 
  -2  14   3       87.66       55.17     83.66 o 
  -1  14   3     1826.97     1862.19    197.45 o 
   0  14   3       88.06       40.50     47.70 o 
   1  14   3     1059.04     1266.99    132.39 o 
   2  14   3      304.13      453.24    107.57 o 
   3  14   3      452.39      526.21     92.00 o 
  -5  15   3      238.78      217.27    107.87 o 
  -4  15   3       79.29       59.17     95.03 o 
  -3  15   3      250.98      236.39    102.20 o 
  -2  15   3      186.93      185.74     65.10 o 
  -1  15   3      212.58      118.92     60.21 o 
   0  15   3      339.91      298.21    179.99 o 
   1  15   3       29.96      220.80     78.35 o 
   2  15   3      534.66      450.04     90.98 o 
  -3  16   3      256.45      290.89     80.93 o 
  -2  16   3      251.93      160.65     70.39 o 
  -1  16   3      170.48      295.56     94.65 o 
   0  16   3      401.70      417.00     98.89 o 
  -1 -18   4     1230.36     1347.90     62.03 o 
   0 -18   4       60.67      -15.66     41.19 o 
   1 -18   4     1898.12     2224.75    161.49 o 
   2 -18   4       27.56       32.33     80.29 o 
   3 -18   4     1489.16     1792.27    174.64 o 
   4 -18   4       22.15     -208.83    208.83 o 
  -2 -17   4      280.67      237.74     96.98 o 
  -1 -17   4     1443.27     1690.17     72.08 o 
   0 -17   4      275.27      184.93     30.89 o 
   1 -17   4     2197.31     2297.12     55.96 o 
   2 -17   4      210.67       44.97    130.89 o 
   3 -17   4     2460.10     2152.97    302.74 o 
   4 -17   4      241.44      226.25    105.74 o 
   5 -17   4     2212.42     2781.73    404.57 o 
  -3 -16   4      724.82      846.40    123.40 o 
  -2 -16   4     1420.66     1171.40     60.95 o 
  -1 -16   4     1322.26     1560.36    106.11 o 
   0 -16   4     1605.14     1414.50     70.02 o 
   1 -16   4     1745.61     1924.35     66.81 o 
   2 -16   4     1198.83     1021.46    113.87 o 
   3 -16   4     1990.72     2413.11    169.15 o 
   4 -16   4     1477.46     1147.77    139.60 o 
   5 -16   4     2059.27     2071.74    165.93 o 
   6 -16   4      846.36      760.91    152.54 o 
  -3 -15   4      191.60      265.46     63.88 o 
  -2 -15   4     3362.49     3264.11    104.74 o 
  -1 -15   4      326.35      369.31    110.48 o 
   0 -15   4     3056.78     3063.41     90.12 o 
   1 -15   4      184.38      253.42     34.83 o 
   2 -15   4     3907.87     3505.50    170.33 o 
   3 -15   4      636.06      726.44    104.65 o 
   4 -15   4     3306.74     2990.36    196.23 o 
   5 -15   4      476.19      510.02    105.20 o 
   6 -15   4     1871.84     1461.77    149.43 o 
  -4 -14   4     2048.44     2180.21    111.40 o 
  -3 -14   4       10.86       43.38     45.89 o 
  -2 -14   4     4863.24     4966.32    155.52 o 
  -1 -14   4      131.27      149.68     29.38 o 
   0 -14   4     3694.51     3548.12     71.99 o 
   1 -14   4       53.51       22.79     46.48 o 
   2 -14   4     5808.12     5843.31    341.79 o 
   3 -14   4      505.08      617.49    163.56 o 
   4 -14   4     2675.57     2916.91    123.36 o 
   5 -14   4      178.91      166.87     66.30 o 
   6 -14   4     1900.94     2153.40    161.47 o 
   7 -14   4       57.65       31.58    125.82 o 
  -4 -13   4     1225.23     1175.43     52.99 o 
  -3 -13   4      185.16      363.16     27.99 o 
  -2 -13   4     1119.55     1080.53    204.55 o 
  -1 -13   4     1636.78     1745.64     59.30 o 
   0 -13   4     3024.29     3187.43    126.85 o 
   1 -13   4      396.55      480.49     35.02 o 
   2 -13   4     5011.58     5417.64    193.21 o 
   3 -13   4      657.65      708.96     88.93 o 
   4 -13   4     2727.53     2687.60    113.36 o 
   5 -13   4      804.23      819.27     82.34 o 
   6 -13   4     1281.24     1331.64    168.66 o 
   7 -13   4      641.80      674.33     97.94 o 
  -4 -12   4       22.79       23.33     25.16 o 
  -3 -12   4      758.56      848.78     98.25 o 
  -2 -12   4      178.21      165.38     28.19 o 
  -1 -12   4      169.17      280.69     48.73 o 
   0 -12   4       83.37      136.51     63.34 o 
   1 -12   4      920.68      971.61     40.68 o 
   2 -12   4      310.68      420.82     69.58 o 
   3 -12   4     2411.20     2856.33    136.48 o 
   4 -12   4        4.59      -32.63     45.55 o 
   5 -12   4     1072.30     1306.41    213.63 o 
   6 -12   4       98.72       28.95     55.94 o 
   7 -12   4     1240.81     1455.77    142.04 o 
  -5 -11   4       25.15       40.78     11.96 o 
  -4 -11   4     3530.28     3042.86     86.09 o 
  -3 -11   4        0.73       23.86     15.05 o 
  -2 -11   4     3626.59     3492.65     52.93 o 
  -1 -11   4       12.17      -12.63     19.86 o 
   0 -11   4     3166.35     3123.50     96.83 o 
   1 -11   4      382.26      360.33     62.53 o 
   2 -11   4     3750.47     3495.23    131.16 o 
   3 -11   4     1745.54     2137.75    111.26 o 
   4 -11   4     1920.85     1696.04    101.48 o 
   5 -11   4      800.95      920.07    433.73 o 
   6 -11   4     1239.19     1035.04    324.54 o 
   7 -11   4      753.67     1028.61    113.48 o 
   8 -11   4      551.71      666.28     95.97 o 
  -5 -10   4       10.79       13.40     11.78 o 
  -4 -10   4    10998.08    10721.72    284.98 o 
  -3 -10   4      165.16      192.75     28.81 o 
  -2 -10   4    14279.78    13663.36    161.88 o 
  -1 -10   4       11.38       34.24     23.29 o 
   0 -10   4    17878.67    17164.07    249.54 o 
   1 -10   4     1168.52     1412.90    116.24 o 
   2 -10   4    16636.33    16140.72    396.76 o 
   3 -10   4      174.12      137.86     46.00 o 
   4 -10   4    11432.04    11636.25    335.09 o 
   5 -10   4      727.10      782.51     67.01 o 
   6 -10   4     5825.74     5849.65    178.60 o 
   7 -10   4       88.02      222.33     66.41 o 
   8 -10   4     3317.50     3849.57    207.71 o 
  -7  -9   4      246.56      427.77    119.13 o 
  -5  -9   4      679.15      599.68     90.17 o 
  -4  -9   4    13826.68    13050.17    344.62 o 
  -3  -9   4      257.26      466.76     48.63 o 
  -2  -9   4    13732.25    14159.13    169.17 o 
  -1  -9   4      609.39      538.02     24.88 o 
   0  -9   4    24845.61    24308.36    394.26 o 
   1  -9   4      263.83      402.90     29.72 o 
   2  -9   4    27225.72    28585.16    720.82 o 
   3  -9   4      128.97      178.33     80.64 o 
   4  -9   4    28644.42    28757.90    761.40 o 
   5  -9   4      631.44      496.18     94.45 o 
   6  -9   4    11250.25    11356.20    249.55 o 
   7  -9   4       24.99      -53.02     55.24 o 
   8  -9   4     6227.62     6317.12    256.30 o 
  -7  -8   4     1685.31     2030.42    174.57 o 
  -5  -8   4     2031.21     1938.34    158.52 o 
  -4  -8   4     7046.93     6585.51    186.68 o 
  -3  -8   4     1524.26     1513.63     37.03 o 
  -2  -8   4    14563.65    14346.60    408.53 o 
  -1  -8   4     3256.63     3601.61     51.92 o 
   0  -8   4    14001.69    12721.34    164.20 o 
   1  -8   4      478.20      370.44     25.24 o 
   2  -8   4    18407.38    18854.32    305.94 o 
   3  -8   4      519.26      576.43     44.50 o 
   4  -8   4    21027.67    20667.02    441.07 o 
   5  -8   4      784.00      708.17     57.34 o 
   6  -8   4     9753.46     9574.19    499.02 o 
   7  -8   4      110.88       53.36     59.31 o 
   8  -8   4     5336.97     5815.82    241.88 o 
  -4  -7   4     1247.84     1388.78     80.66 o 
  -3  -7   4     8575.83     8786.33    109.59 o 
  -2  -7   4     6477.03     6379.66     92.16 o 
  -1  -7   4    14794.12    16139.99    210.62 o 
   0  -7   4     4396.52     4013.65     53.17 o 
   1  -7   4     6615.43     7105.84     84.24 o 
   2  -7   4     4808.37     4187.68    158.13 o 
   3  -7   4     2748.34     2807.83    106.08 o 
   4  -7   4     4948.23     4979.44    173.38 o 
   5  -7   4     3095.29     3302.87    153.96 o 
   6  -7   4     2329.94     2052.82    169.71 o 
   7  -7   4      904.09     1019.99    101.62 o 
   8  -7   4     2079.61     2138.96    107.94 o 
  -6  -6   4      376.97      594.68     90.15 o 
  -5  -6   4     7152.88     6777.26    207.99 o 
  -4  -6   4      675.62     1206.13    133.80 o 
  -3  -6   4    13148.52    12954.31    168.05 o 
  -2  -6   4     2792.22     2777.04     43.32 o 
  -1  -6   4    32432.31    32339.38    538.38 o 
   0  -6   4     2735.82     2776.09     46.51 o 
   1  -6   4    34477.29    37773.23    641.55 o 
   2  -6   4      244.19      460.36    181.70 o 
   3  -6   4    10142.02    10031.47    351.04 o 
   4  -6   4        3.61       29.01     89.44 o 
   5  -6   4     6220.47     6752.25    350.16 o 
   6  -6   4        5.42       18.61    113.53 o 
   7  -6   4     2112.44     2126.33     99.52 o 
   8  -6   4        2.79       44.66     39.70 o 
  -8  -5   4      725.65      802.26    130.17 o 
  -6  -5   4     1777.11     1694.93    110.99 o 
  -5  -5   4     6207.51     6304.90    192.43 o 
  -4  -5   4     4505.13     4944.36    139.02 o 
  -3  -5   4     5866.46     4843.06    119.29 o 
  -2  -5   4     8051.70     8351.30     98.19 o 
  -1  -5   4    17707.46    17708.81    216.56 o 
   0  -5   4    21688.99    20731.64    241.29 o 
   1  -5   4    36899.86    38546.53    665.39 o 
   2  -5   4     9386.59     8548.96    191.92 o 
   3  -5   4    12394.43    12575.70    297.73 o 
   4  -5   4     4545.32     4419.67    244.25 o 
   5  -5   4     5413.54     5555.17    310.61 o 
   6  -5   4     4245.81     3979.73    291.90 o 
   7  -5   4      729.36      725.90     98.99 o 
   8  -5   4     2481.06     2550.13    166.91 o 
  -8  -4   4      902.39      919.21    121.06 o 
  -7  -4   4      659.70      625.36     16.37 o 
  -6  -4   4     3025.40     2670.32     54.60 o 
  -5  -4   4      716.81      753.42     72.76 o 
  -4  -4   4     6776.55     5454.52    141.90 o 
  -3  -4   4      276.74      281.19     71.27 o 
  -2  -4   4     4966.99     5201.76     76.77 o 
  -1  -4   4     1005.20     1263.22     44.61 o 
   0  -4   4     6815.30     8226.27     78.43 o 
   1  -4   4     2549.55     3065.85     57.58 o 
   2  -4   4    16215.08    15708.54    243.61 o 
   3  -4   4     1593.11     1548.95     68.17 o 
   4  -4   4    10549.12    10599.95    196.56 o 
   5  -4   4     2265.70     2111.89    199.01 o 
   6  -4   4     8901.12     8814.22    277.83 o 
   7  -4   4      234.74      347.51     81.34 o 
   8  -4   4     4572.33     4615.76    214.76 o 
  -7  -3   4     1647.87     1759.90     30.20 o 
  -6  -3   4     1147.90     1097.33     42.95 o 
  -5  -3   4     3337.91     3456.42     35.28 o 
  -4  -3   4     2172.34     1824.93     40.90 o 
  -3  -3   4     3926.67     3839.29     99.60 o 
  -2  -3   4     4942.91     4106.34     64.61 o 
  -1  -3   4     8457.90     9508.11    109.77 o 
   0  -3   4    40100.61    39676.61    477.18 o 
   1  -3   4     9265.50    10967.96    263.74 o 
   2  -3   4    16710.40    16358.69    287.60 o 
   3  -3   4     5347.82     5137.36    112.16 o 
   4  -3   4    12331.95    11897.64    217.46 o 
   5  -3   4      151.47      249.92     55.65 o 
   6  -3   4     7559.61     7854.41    389.27 o 
   7  -3   4       56.42      -13.66     58.94 o 
   8  -3   4     3352.90     3711.08    183.65 o 
  -7  -2   4     8711.78     9094.82    132.72 o 
  -6  -2   4      263.74      303.64     22.66 o 
  -5  -2   4    22891.55    23730.77    345.50 o 
  -4  -2   4      349.01      315.73     15.81 o 
  -3  -2   4    39899.88    42170.07    494.72 o 
  -2  -2   4     1739.55     1956.50     56.53 o 
  -1  -2   4    18169.51    19633.48    255.43 o 
   0  -2   4      620.71      460.88     66.10 o 
   1  -2   4     5969.54     6690.08    127.74 o 
   2  -2   4     4026.20     3789.37    127.38 o 
   3  -2   4    24439.21    24709.05    433.15 o 
   4  -2   4     8293.87     7266.02    144.04 o 
   5  -2   4     6642.88     5997.21    140.26 o 
   6  -2   4     2414.86     2284.15    106.84 o 
   7  -2   4     2234.45     2503.43    132.72 o 
   8  -2   4     1384.36     1475.02    117.67 o 
  -8  -1   4       26.86       56.26     64.29 o 
  -7  -1   4    14395.00    14376.54    195.93 o 
  -6  -1   4      147.18      234.57     22.05 o 
  -5  -1   4    28146.52    29526.08    401.59 o 
  -4  -1   4      453.05      559.92     30.77 o 
  -3  -1   4    64594.65    67010.44   1134.04 o 
  -2  -1   4      325.98      362.30     28.32 o 
  -1  -1   4    53452.40    52904.23    699.35 o 
   0  -1   4      784.60     1383.71     46.63 o 
   1  -1   4    46199.00    44742.98    887.62 o 
   2  -1   4       51.90       83.99     29.38 o 
   3  -1   4    63143.13    63186.99   1469.38 o 
   4  -1   4     1263.28     1567.29     78.06 o 
   5  -1   4    18475.07    18447.17    359.13 o 
   6  -1   4      185.88       32.66     38.65 o 
   7  -1   4     8462.88     8066.78    195.44 o 
   8  -1   4      242.09      176.77     68.76 o 
  -8   0   4      494.70      615.45     31.39 o 
  -7   0   4     8680.62     9071.47    134.56 o 
  -6   0   4      120.38      142.29     19.29 o 
  -5   0   4    18471.95    18601.75    241.99 o 
  -4   0   4      146.34      204.83     14.54 o 
  -3   0   4    43100.90    46297.80    577.02 o 
  -2   0   4      115.29       62.29     15.66 o 
  -1   0   4    25551.91    23654.29    278.74 o 
   0   0   4     4923.09     5894.27     95.10 o 
   1   0   4    47372.50    47409.33    908.48 o 
   2   0   4      108.72      363.50    180.15 o 
   3   0   4    48273.65    46007.19    933.67 o 
   4   0   4       97.91       71.82     34.89 o 
   5   0   4    22720.43    23623.05    527.79 o 
   6   0   4        7.76       16.44     37.40 o 
   7   0   4    11252.33    10842.86    496.67 o 
   8   0   4        9.61      -65.75     65.75 o 
  -8   1   4     2019.51     1936.78     60.09 o 
  -7   1   4     1980.70     2017.47     44.80 o 
  -6   1   4     1121.31     1129.48     34.65 o 
  -5   1   4     6713.86     6780.64     93.28 o 
  -4   1   4     1587.91     1458.26     56.81 o 
  -3   1   4    25229.46    26589.96    282.20 o 
  -2   1   4      266.29      398.35     15.56 o 
  -1   1   4    15654.28    16354.78    201.43 o 
   0   1   4     6419.06     5332.88     98.50 o 
   1   1   4    33145.76    31674.48    540.85 o 
   2   1   4       66.46       58.51     46.90 o 
   3   1   4    12819.76    12406.49    240.80 o 
   4   1   4        0.32      -18.42     31.94 o 
   5   1   4     8789.88     8492.41    180.82 o 
   6   1   4       52.99       82.59     42.28 o 
   7   1   4     4932.27     4639.76    305.66 o 
   8   1   4       13.48       92.50    106.38 o 
  -8   2   4     3288.45     3229.41     70.97 o 
  -7   2   4        3.45       60.02     25.35 o 
  -6   2   4     5180.71     4934.23     68.93 o 
  -5   2   4        0.17       48.56     34.87 o 
  -4   2   4     5200.30     5098.24     75.12 o 
  -3   2   4      181.73      323.20     39.67 o 
  -2   2   4     2220.82     1786.74     40.17 o 
  -1   2   4     4636.15     5955.93     96.25 o 
   0   2   4    26359.42    29263.68    471.56 o 
   1   2   4     2825.09     2774.32     60.47 o 
   2   2   4     3573.44     3010.24     76.34 o 
   3   2   4      473.82      602.76     76.12 o 
   4   2   4      675.66      854.11     85.74 o 
   5   2   4      267.45      386.38     61.22 o 
   6   2   4       10.09       81.30     48.23 o 
   7   2   4      134.10      212.39     48.59 o 
   8   2   4        1.92      -11.44    127.26 o 
  -9   3   4      862.96      772.39     84.90 o 
  -8   3   4     2988.36     3206.37    100.70 o 
  -7   3   4     1346.05     1162.40     53.22 o 
  -6   3   4     7652.69     7445.15    127.16 o 
  -5   3   4     5498.25     5538.26     90.12 o 
  -4   3   4     4308.08     4418.26     73.21 o 
  -3   3   4     9518.77     8959.02     86.16 o 
  -2   3   4     7492.80     6601.08     75.59 o 
  -1   3   4     8888.25     9442.29    149.76 o 
   0   3   4    14109.08    14935.86    216.75 o 
   1   3   4    15832.94    14275.02    306.79 o 
   2   3   4     4029.10     3765.37     81.49 o 
   3   3   4     3738.35     4196.61    165.01 o 
   4   3   4     3168.19     2994.42    146.91 o 
   5   3   4     1892.00     1667.85    268.04 o 
   6   3   4      236.97      319.43     76.56 o 
   7   3   4     1328.25     1486.09    291.83 o 
  -9   4   4     1919.35     1887.37    126.43 o 
  -8   4   4      828.61      823.94     50.51 o 
  -7   4   4     4772.33     4477.64     91.59 o 
  -6   4   4     2062.66     2356.64     85.44 o 
  -5   4   4    17149.42    16335.36    342.57 o 
  -4   4   4     2559.05     2403.40     38.77 o 
  -3   4   4    14688.17    14398.35    179.52 o 
  -2   4   4     5021.41     5324.42    115.80 o 
  -1   4   4    32146.86    33253.91    646.72 o 
   0   4   4     2081.39     1666.53     46.35 o 
   1   4   4    38908.08    39539.34    785.73 o 
   2   4   4     1482.53     1669.90     66.46 o 
   3   4   4    10096.67     9936.71    215.49 o 
   4   4   4     2116.39     1852.28     93.00 o 
   5   4   4     7149.87     7710.72    254.82 o 
   6   4   4      314.63      390.26     49.73 o 
   7   4   4     4000.88     3654.75    297.71 o 
  -8   5   4      193.30      291.06     97.34 o 
  -7   5   4     5582.56     6083.59     97.46 o 
  -6   5   4      412.56      361.14     40.13 o 
  -5   5   4    15941.62    15443.62    271.41 o 
  -4   5   4      393.32      367.35     45.26 o 
  -3   5   4     9262.90     9518.86    124.64 o 
  -2   5   4       11.77        2.57     16.87 o 
  -1   5   4    24479.10    24504.58    429.88 o 
   0   5   4     1050.16     1339.35     89.42 o 
   1   5   4    28125.74    28032.44    612.06 o 
   2   5   4      103.58       87.52     44.13 o 
   3   5   4    10842.27    10281.93    237.29 o 
   4   5   4       42.00       71.07     59.85 o 
   5   5   4     9491.19     9232.99    255.18 o 
   6   5   4      101.65       12.50     60.29 o 
   7   5   4     4492.22     4035.52    364.83 o 
  -8   6   4     2938.44     2606.44    121.12 o 
  -7   6   4     1893.49     1936.15     87.04 o 
  -6   6   4     4155.75     4246.73    178.47 o 
  -5   6   4     5060.06     5412.57     84.19 o 
  -4   6   4     6115.35     5553.96    109.00 o 
  -3   6   4     2071.66     2007.39     69.64 o 
  -2   6   4     7381.28     7519.01    147.19 o 
  -1   6   4     8345.58     9471.15    176.87 o 
   0   6   4     1676.94     1611.58     62.19 o 
   1   6   4    10560.23    10171.55    176.19 o 
   2   6   4     3266.29     3205.44    120.13 o 
   3   6   4    12388.29    12405.17    409.84 o 
   4   6   4     3552.51     3380.48    111.95 o 
   5   6   4     4811.54     4660.22    126.26 o 
   6   6   4      334.44      203.05     54.85 o 
   7   6   4     2875.04     2911.68    102.10 o 
  -8   7   4     5180.99     5375.25    107.03 o 
  -7   7   4      113.72       75.78     39.82 o 
  -6   7   4     7323.70     6867.45    194.94 o 
  -5   7   4      548.06      581.18     26.56 o 
  -4   7   4    12282.92    11968.54    174.88 o 
  -3   7   4      390.51      407.22     30.69 o 
  -2   7   4    17995.39    16959.67    317.86 o 
  -1   7   4     2079.27     2067.30     75.54 o 
   0   7   4     6771.08     6879.77    127.92 o 
   1   7   4     1952.08     2096.49     72.10 o 
   2   7   4     9347.68     9273.35    184.38 o 
   3   7   4     1810.15     1888.38     74.57 o 
   4   7   4     4795.34     4730.60    125.60 o 
   5   7   4      975.27      904.17    132.63 o 
   6   7   4     2354.28     2284.20    106.33 o 
  -8   8   4     4668.58     4579.56    134.17 o 
  -7   8   4        8.59       57.99     50.97 o 
  -6   8   4     6957.07     6926.62    211.00 o 
  -5   8   4      150.56      120.93     32.10 o 
  -4   8   4    18381.89    17778.14    258.94 o 
  -3   8   4      552.12      703.50     50.10 o 
  -2   8   4    19809.84    19658.47    357.02 o 
  -1   8   4      119.71       69.71     59.82 o 
   0   8   4    12967.42    12075.96    222.64 o 
   1   8   4       30.70       -4.50     31.17 o 
   2   8   4    10076.07    10024.03    308.93 o 
   3   8   4       50.65      163.69    109.89 o 
   4   8   4     5567.47     5786.17    233.91 o 
   5   8   4       12.10       21.09     47.90 o 
   6   8   4     3228.37     3057.06    123.12 o 
  -8   9   4     2139.25     2098.05    195.18 o 
  -7   9   4       61.13       63.71     56.70 o 
  -6   9   4     2994.31     2770.69    227.58 o 
  -5   9   4       34.40       66.40     25.49 o 
  -4   9   4     5027.18     4714.50    101.17 o 
  -3   9   4      540.51      565.25     96.68 o 
  -2   9   4     6386.28     6490.04    170.30 o 
  -1   9   4       28.11       33.64     40.25 o 
   0   9   4     9750.45     9713.17    230.35 o 
   1   9   4       97.08      122.33     45.92 o 
   2   9   4     7922.99     8338.17    436.05 o 
   3   9   4      149.25      119.71     76.20 o 
   4   9   4     3372.00     3560.37    172.99 o 
   5   9   4      121.38      113.39     46.21 o 
  -7  10   4      281.02      401.98     80.93 o 
  -6  10   4      365.16      277.02     75.00 o 
  -5  10   4       67.41       92.83     24.67 o 
  -4  10   4      537.10      494.75     26.93 o 
  -3  10   4        3.04       35.71     37.13 o 
  -2  10   4     1047.23      744.80     72.07 o 
  -1  10   4       61.89       29.31     46.92 o 
   0  10   4     1572.99     1430.96     89.29 o 
   1  10   4       18.25      -44.60     49.72 o 
   2  10   4     1484.75     1559.65     88.78 o 
   3  10   4       49.46       31.18     97.47 o 
   4  10   4      571.50      499.14     60.67 o 
   5  10   4      306.70      157.75     50.63 o 
  -7  11   4      253.92      340.67     85.64 o 
  -6  11   4      502.58      455.29     91.13 o 
  -5  11   4      242.78      290.19     45.67 o 
  -4  11   4      346.14      374.76     40.16 o 
  -3  11   4       36.90       84.07     29.12 o 
  -2  11   4      741.72      897.27     68.48 o 
  -1  11   4       21.29       65.44     42.83 o 
   0  11   4      583.14      870.43    172.77 o 
   1  11   4        3.71       17.01     39.96 o 
   2  11   4      167.13      271.17     91.90 o 
   3  11   4        6.29       48.32     44.55 o 
   4  11   4       74.15      128.57     50.31 o 
  -7  12   4       83.28      146.88    148.88 o 
  -6  12   4     2166.83     2580.46    293.53 o 
  -5  12   4      191.99      228.63     85.84 o 
  -4  12   4     2070.42     2114.82    235.60 o 
  -3  12   4      105.98      168.29     35.63 o 
  -2  12   4     3702.49     4055.41    164.36 o 
  -1  12   4        4.62       79.97     58.63 o 
   0  12   4     3131.22     3257.83    194.38 o 
   1  12   4        2.34       22.79     43.76 o 
   2  12   4     1820.28     1968.52    112.06 o 
   3  12   4        2.97       -8.65     44.57 o 
   4  12   4      918.80     1120.27    332.14 o 
  -6  13   4     3014.56     3162.60    206.16 o 
  -5  13   4       70.32       99.74     84.56 o 
  -4  13   4     3521.17     3574.08    166.89 o 
  -3  13   4      116.70       52.86     32.26 o 
  -2  13   4     3291.01     3276.79    222.85 o 
  -1  13   4       14.02      116.14     63.81 o 
   0  13   4     3023.31     3288.18    248.32 o 
   1  13   4        5.03      -34.72     62.46 o 
   2  13   4     3082.69     3219.81    148.24 o 
   3  13   4      149.59      206.12    104.09 o 
  -5  14   4      398.96      393.23    114.25 o 
  -4  14   4     1766.61     1608.41    136.68 o 
  -3  14   4      520.34      530.98     62.90 o 
  -2  14   4     1809.53     1496.29    108.69 o 
  -1  14   4      214.56      273.38     66.08 o 
   0  14   4     1618.82     1540.03    124.28 o 
   1  14   4      243.37      354.32     66.47 o 
   2  14   4     2201.82     2364.65    153.89 o 
  -4  15   4      582.26      474.13    193.24 o 
  -3  15   4      945.79     1021.22    101.32 o 
  -2  15   4      545.21      301.40     94.53 o 
  -1  15   4      644.50     1073.20     96.99 o 
   0  15   4      869.97      573.21     81.46 o 
   1  15   4      626.19      772.85    191.67 o 
  -2  16   4      136.32      104.60    158.57 o 
   1 -19   5     1480.76     1595.97    152.03 o 
   2 -19   5       55.91       85.88     89.57 o 
  -1 -18   5      527.57      760.28    129.77 o 
   0 -18   5       44.16       65.92     66.90 o 
   1 -18   5      519.31     1189.97    121.23 o 
   2 -18   5        3.74       79.30     80.49 o 
   3 -18   5      610.49      679.95    229.30 o 
   4 -18   5        0.90       16.94     67.68 o 
  -3 -17   5        0.00      212.60    183.26 o 
  -2 -17   5      174.83      157.96     56.94 o 
  -1 -17   5       21.07      103.74     34.30 o 
   0 -17   5       44.52       10.74     24.80 o 
   1 -17   5        2.34       30.11     64.85 o 
   2 -17   5       28.81      165.22     80.05 o 
   3 -17   5       14.66      102.79     87.06 o 
   4 -17   5       24.60      -63.67     63.67 o 
   5 -17   5       65.70       56.49     73.24 o 
  -3 -16   5      359.32      368.97     70.53 o 
  -2 -16   5      235.11      146.73     44.16 o 
  -1 -16   5      791.71      855.70     81.20 o 
   0 -16   5       89.94      108.70     28.52 o 
   1 -16   5     1172.42     1146.33     37.50 o 
   2 -16   5       23.58      -47.99     66.12 o 
   3 -16   5      564.46      596.37    106.62 o 
   4 -16   5       15.21      -44.46     69.54 o 
   5 -16   5      794.61      673.30     98.14 o 
   6 -16   5        0.30      142.92    114.58 o 
  -3 -15   5     1583.41     1553.75    157.49 o 
  -2 -15   5       25.24       79.48     32.31 o 
  -1 -15   5     3307.42     3721.76    136.85 o 
   0 -15   5        5.61       61.90     36.20 o 
   1 -15   5     3561.99     3516.78     70.26 o 
   2 -15   5       21.57        4.37     55.95 o 
   3 -15   5     2817.09     2849.42    285.70 o 
   4 -15   5       26.18      -39.82     67.71 o 
   5 -15   5     2843.03     2800.19    144.42 o 
   6 -15   5       15.68       57.26    149.58 o 
  -4 -14   5      432.73      270.65     53.34 o 
  -3 -14   5     2554.31     2979.12    175.35 o 
  -2 -14   5      715.02      505.55     98.42 o 
  -1 -14   5     6568.33     6358.81    117.98 o 
   0 -14   5      581.39      553.80     45.69 o 
   1 -14   5     3826.10     4016.24     68.58 o 
   2 -14   5      364.82      161.96    115.97 o 
   3 -14   5     3212.74     3406.01    122.87 o 
   4 -14   5      186.26      100.79     68.98 o 
   5 -14   5     4555.38     4516.94    208.00 o 
   6 -14   5       36.15       52.48     65.22 o 
   7 -14   5     3237.03     3695.88    299.36 o 
  -4 -13   5     2771.00     2532.51    213.54 o 
  -3 -13   5     1584.13     1861.67     86.22 o 
  -2 -13   5     2830.09     2953.29     96.15 o 
  -1 -13   5     4653.93     4862.75    103.90 o 
   0 -13   5     3200.26     3027.02     97.89 o 
   1 -13   5     3797.76     3804.43     63.84 o 
   2 -13   5     3680.88     3290.16    144.17 o 
   3 -13   5     2115.88     2377.86     92.54 o 
   4 -13   5     2321.65     2480.91    132.58 o 
   5 -13   5     4059.57     4109.94    154.56 o 
   6 -13   5      626.24      715.24    332.92 o 
   7 -13   5     3678.08     4019.64    224.16 o 
  -5 -12   5       70.69      116.01     75.34 o 
  -4 -12   5     7156.47     6907.67    195.87 o 
  -3 -12   5       80.24       49.21     45.74 o 
  -2 -12   5     8171.51     8088.49    251.47 o 
  -1 -12   5     1130.42     1341.09     43.07 o 
   0 -12   5     6749.86     6777.98    126.71 o 
   1 -12   5     2309.47     2674.83    131.26 o 
   2 -12   5    12523.31    11873.02    325.04 o 
   3 -12   5     2183.42     2167.06     86.38 o 
   4 -12   5     7994.43     7600.52    261.40 o 
   5 -12   5     1213.66     1214.02     89.25 o 
   6 -12   5     2374.72     2529.56    409.09 o 
   7 -12   5     1345.95     1492.87    174.55 o 
  -5 -11   5        0.03       90.69     71.07 o 
  -4 -11   5     9184.70     9050.78    452.05 o 
  -3 -11   5        1.76       29.11     31.59 o 
  -2 -11   5    11927.65    12019.36    207.86 o 
  -1 -11   5      469.18      413.73     27.84 o 
   0 -11   5    13168.46    13575.58    200.68 o 
   1 -11   5      144.18      142.81     18.46 o 
   2 -11   5    13548.80    13597.36    246.52 o 
   3 -11   5       55.37      -60.70     72.86 o 
   4 -11   5     7899.26     7840.90    222.73 o 
   5 -11   5       16.57      -49.64     49.64 o 
   6 -11   5     4779.54     4893.45    168.56 o 
   7 -11   5        1.44      -49.57     85.52 o 
  -5 -10   5        1.50       74.56     66.22 o 
  -4 -10   5     7531.01     6811.84    278.70 o 
  -3 -10   5       64.81       91.75     31.59 o 
  -2 -10   5     6449.18     6151.75    107.04 o 
  -1 -10   5     1101.20     1125.12    123.63 o 
   0 -10   5     9674.01    10033.62    173.22 o 
   1 -10   5     2249.33     2277.48     41.77 o 
   2 -10   5     6605.94     6581.22    128.97 o 
   3 -10   5     2772.13     2871.66    209.26 o 
   4 -10   5     7257.37     7354.82    338.79 o 
   5 -10   5      822.46     1057.14     78.40 o 
   6 -10   5     4733.51     3809.70    360.64 o 
   7 -10   5      528.77      430.41     99.21 o 
   8 -10   5     2191.83     2454.62    145.11 o 
  -5  -9   5        1.64       19.69     57.75 o 
  -4  -9   5      671.54      635.34    107.30 o 
  -3  -9   5      198.66      210.81     96.81 o 
  -2  -9   5      520.03      485.89    113.36 o 
  -1  -9   5      647.10      636.16     79.24 o 
   0  -9   5     1873.92     1755.17     37.91 o 
   1  -9   5      877.65      754.41     47.62 o 
   2  -9   5     1664.16     1870.15     75.19 o 
   3  -9   5     2590.96     2193.53    251.48 o 
   4  -9   5     1546.71     1353.13     39.48 o 
   5  -9   5     1192.35     1000.49     79.47 o 
   6  -9   5     1383.87     1230.91    150.50 o 
   7  -9   5      672.95      611.90    108.85 o 
   8  -9   5      863.46      996.82    154.90 o 
  -5  -8   5        7.42       85.13     59.65 o 
  -4  -8   5     3141.41     3236.45    130.41 o 
  -3  -8   5        6.96       50.46     14.33 o 
  -2  -8   5     2292.05     2494.27     44.74 o 
  -1  -8   5      844.30      790.17     59.39 o 
   0  -8   5     1842.41     2267.71     72.71 o 
   1  -8   5      183.20      188.21     12.09 o 
   2  -8   5     2105.07     2061.39    113.21 o 
   3  -8   5     1010.74      851.41     65.65 o 
   4  -8   5      905.88      959.71     95.94 o 
   5  -8   5      390.38      293.19     78.52 o 
   6  -8   5      772.14      670.42    108.82 o 
   7  -8   5      325.85      279.87     31.16 o 
   8  -8   5      103.40       92.17     66.07 o 
  -7  -7   5      135.71      105.20     84.73 o 
  -3  -7   5       59.00      127.97     32.11 o 
  -2  -7   5    30252.83    29598.43    358.42 o 
  -1  -7   5      656.23      846.80     35.76 o 
   0  -7   5    23414.85    24633.97    257.85 o 
   1  -7   5      237.10      197.69     59.38 o 
   2  -7   5    14568.63    15979.30    321.79 o 
   3  -7   5       39.94       13.52     43.55 o 
   4  -7   5    10767.77    10251.89    299.69 o 
   5  -7   5       44.15      119.33     66.93 o 
   6  -7   5     9388.57     9796.64    539.84 o 
   7  -7   5      169.70      -53.00    136.38 o 
   8  -7   5     3331.66     3172.63    361.78 o 
  -7  -6   5        1.54      219.14     88.45 o 
  -6  -6   5     8092.84     8331.15    283.77 o 
  -5  -6   5        1.10       56.50     53.61 o 
  -4  -6   5    16923.54    16515.00    408.75 o 
  -3  -6   5       10.42        9.52     32.91 o 
  -2  -6   5    33903.95    33937.62    432.41 o 
  -1  -6   5       75.08       51.23      9.19 o 
   0  -6   5    94185.07    97011.15   1942.47 o 
   1  -6   5     1435.60     1595.39    100.60 o 
   2  -6   5    35603.36    36699.29    628.27 o 
   3  -6   5        8.43        0.31     40.47 o 
   4  -6   5    19680.63    19616.36    534.86 o 
   5  -6   5       49.72       14.00    101.54 o 
   6  -6   5    20641.47    19669.37    607.73 o 
   7  -6   5       48.14      271.50     87.64 o 
   8  -6   5     7669.20     7935.37    342.23 o 
  -6  -5   5     7776.09     7882.98    257.87 o 
  -5  -5   5     1454.08     1608.17     95.91 o 
  -4  -5   5    13690.38    14289.11    345.89 o 
  -3  -5   5     1081.18     1438.08    107.77 o 
  -2  -5   5    27867.67    27850.25    293.42 o 
  -1  -5   5     8625.19     9123.86    102.11 o 
   0  -5   5    67289.99    73525.38   1335.98 o 
   1  -5   5     1201.61     1484.06     36.38 o 
   2  -5   5    31152.12    30597.71    536.50 o 
   3  -5   5      118.65      193.51     35.71 o 
   4  -5   5    20134.19    20944.79    818.64 o 
   5  -5   5      203.72      220.19    124.45 o 
   6  -5   5    16168.39    14652.58    461.22 o 
   7  -5   5        2.41        6.03     65.17 o 
   8  -5   5     7735.05     7538.28    319.93 o 
  -8  -4   5      563.53      552.52    112.31 o 
  -6  -4   5     2624.66     2605.88    127.56 o 
  -5  -4   5    10333.47     9893.57    265.50 o 
  -4  -4   5     4929.78     4838.69    214.29 o 
  -3  -4   5    11411.70    12328.88    267.74 o 
  -2  -4   5     4387.15     4367.17     47.53 o 
  -1  -4   5    21200.05    19901.74    260.21 o 
   0  -4   5    26935.38    27049.72    308.54 o 
   1  -4   5     6877.95     7226.47    114.33 o 
   2  -4   5    11592.90    11816.98    191.80 o 
   3  -4   5     9229.48     8737.79    184.84 o 
   4  -4   5    11732.97    11583.97    226.61 o 
   5  -4   5     1657.49     2150.83    104.83 o 
   6  -4   5     7861.77     8253.44    284.68 o 
   7  -4   5      281.20      338.60     85.71 o 
   8  -4   5     3307.56     3049.07    189.31 o 
  -8  -3   5       46.15       89.78     76.29 o 
  -7  -3   5     9082.67     9361.89    316.37 o 
  -6  -3   5        5.05       63.38     58.09 o 
  -5  -3   5    22363.64    23008.94    588.88 o 
  -4  -3   5       35.24      106.15     40.80 o 
  -3  -3   5    24094.74    23285.39    373.88 o 
  -2  -3   5      138.52      129.68     24.89 o 
  -1  -3   5    25088.01    26630.74    298.71 o 
   0  -3   5     1085.89     1769.33     45.36 o 
   1  -3   5     7901.52     7104.62    171.61 o 
   2  -3   5       78.47       82.74     28.94 o 
   3  -3   5    14022.94    14223.45    285.51 o 
   4  -3   5      975.30      831.68    148.86 o 
   5  -3   5     6373.29     6129.65    183.75 o 
   6  -3   5      696.27      750.70     80.19 o 
   7  -3   5     1584.70     1782.24    132.72 o 
   8  -3   5      187.73      244.01     87.67 o 
  -7  -2   5     5673.22     5472.10     95.38 o 
  -6  -2   5     1682.54     1659.01     23.25 o 
  -5  -2   5    12622.17    13076.12    223.19 o 
  -4  -2   5     1203.60      986.60     37.75 o 
  -3  -2   5    25610.66    25934.22    318.48 o 
  -2  -2   5     4052.85     4379.21     54.44 o 
  -1  -2   5    20364.14    22967.98    259.22 o 
   0  -2   5     5643.00     4802.61     78.44 o 
   1  -2   5    12470.18    13260.59    233.12 o 
   2  -2   5    13634.58    15409.92    251.25 o 
   3  -2   5    22439.42    22981.06    412.12 o 
   4  -2   5     3475.28     3326.12    295.54 o 
   5  -2   5     7354.82     7394.66    210.92 o 
   6  -2   5     1125.46     1383.38    132.83 o 
   7  -2   5     3683.51     3735.02    132.66 o 
   8  -2   5      551.74      533.40    168.20 o 
  -8  -1   5      829.45     1057.69    106.01 o 
  -7  -1   5      713.45      739.03     34.58 o 
  -6  -1   5     2694.95     2756.24     37.25 o 
  -5  -1   5     4120.88     3749.77     72.60 o 
  -4  -1   5     4372.11     4456.22     83.78 o 
  -3  -1   5     7933.83     8432.27     74.33 o 
  -2  -1   5    16377.03    16987.63    163.77 o 
  -1  -1   5     9927.87     9220.35    187.21 o 
   0  -1   5    12349.28    11791.25    235.57 o 
   1  -1   5    14947.84    15968.07    524.86 o 
   2  -1   5    17221.08    15950.25    282.05 o 
   3  -1   5    13397.65    13267.11    325.99 o 
   4  -1   5    18935.00    19579.11    430.14 o 
   5  -1   5     4084.20     4192.97    187.50 o 
   6  -1   5     3078.88     3198.46    219.76 o 
   7  -1   5     2439.49     2225.32    124.45 o 
   8  -1   5     1902.55     1769.12    220.39 o 
  -7   0   5      395.47      333.53     64.14 o 
  -6   0   5      424.30      282.33     16.76 o 
  -5   0   5      377.31      294.48     31.04 o 
  -4   0   5     4208.48     4671.72     69.63 o 
  -3   0   5       29.06      105.36     30.79 o 
  -2   0   5    22529.32    22619.14    240.66 o 
  -1   0   5      639.61      678.66     38.53 o 
   0   0   5     2996.94     3780.00     86.63 o 
   1   0   5      875.43      658.83     88.42 o 
   2   0   5    10420.17    10023.70    197.98 o 
   3   0   5      490.92      606.15     46.38 o 
   4   0   5    12815.91    13455.92    259.94 o 
   5   0   5      176.24      121.00     72.53 o 
   6   0   5     4185.80     4238.21    208.49 o 
   7   0   5        1.76       17.71    125.02 o 
   8   0   5     2267.44     2498.19    373.76 o 
  -8   1   5        3.47       24.53     19.09 o 
  -7   1   5     4788.83     5127.51     78.14 o 
  -6   1   5       10.69       29.90     20.47 o 
  -5   1   5     8792.83     8124.14    148.69 o 
  -4   1   5      739.67      681.55     38.39 o 
  -3   1   5    23725.77    23482.23    249.74 o 
  -2   1   5    11684.87    12922.09    140.61 o 
  -1   1   5    21812.28    20812.79    301.34 o 
   0   1   5      609.80      671.80     36.91 o 
   1   1   5    17487.78    16583.36    294.18 o 
   2   1   5     1746.40     2118.40     76.31 o 
   3   1   5     9194.83     8619.83    198.74 o 
   4   1   5     2866.78     2927.07    116.99 o 
   5   1   5     4554.83     4519.23    158.35 o 
   6   1   5     2791.95     3042.45    152.24 o 
   7   1   5     1951.90     1792.38    228.34 o 
   8   1   5     1420.95     1402.71    295.39 o 
  -9   2   5     5202.98     5041.19    216.70 o 
  -8   2   5        0.65       16.55     18.68 o 
  -7   2   5    10663.66    10686.94    199.85 o 
  -6   2   5       82.24       36.82     19.40 o 
  -5   2   5    20221.63    21305.05    295.59 o 
  -4   2   5       54.46       46.95     13.19 o 
  -3   2   5    36867.74    35335.00    440.13 o 
  -2   2   5      634.33      650.16     51.20 o 
  -1   2   5    62338.87    63529.32   1319.47 o 
   0   2   5      728.12      778.07     97.01 o 
   1   2   5    50614.55    48165.33    952.22 o 
   2   2   5      437.97      543.02     52.32 o 
   3   2   5    21454.62    20721.05    461.34 o 
   4   2   5       48.40       57.52     48.66 o 
   5   2   5    11461.05    10825.07    343.64 o 
   6   2   5      297.81      219.72     49.13 o 
   7   2   5     5480.18     5429.18    213.49 o 
  -9   3   5     4465.06     4360.70    191.52 o 
  -8   3   5      133.91       91.63     35.15 o 
  -7   3   5     9848.67     9676.25    136.40 o 
  -6   3   5      510.62      426.38     31.07 o 
  -5   3   5    21868.05    21283.45    300.35 o 
  -4   3   5      125.67       97.57     16.24 o 
  -3   3   5    34549.00    34140.50    683.36 o 
  -2   3   5      580.71      583.97     71.90 o 
  -1   3   5    53607.36    52135.76   1022.64 o 
   0   3   5      176.17      223.19     28.54 o 
   1   3   5    32795.47    32306.36    630.50 o 
   2   3   5      622.78      640.97    120.28 o 
   3   3   5    21985.77    21355.60    456.06 o 
   4   3   5       67.99       47.61     56.14 o 
   5   3   5    12406.30    11590.40    284.12 o 
   6   3   5       29.98       28.21     51.60 o 
   7   3   5     6446.59     6135.74    173.41 o 
  -8   4   5     1095.24     1083.19     45.17 o 
  -7   4   5     4864.18     4948.83     83.77 o 
  -6   4   5     5309.16     5142.02    196.14 o 
  -5   4   5     8558.44     7986.24    216.29 o 
  -4   4   5     1761.70     1383.57     50.70 o 
  -3   4   5    12605.13    12603.31    162.03 o 
  -2   4   5      332.91      402.13     24.63 o 
  -1   4   5     9656.31     9309.58    172.30 o 
   0   4   5      685.19      568.86     36.05 o 
   1   4   5    14403.99    13718.39    312.98 o 
   2   4   5      169.29      180.19     37.69 o 
   3   4   5    12720.18    12709.88    439.56 o 
   4   4   5        1.06       48.78     46.35 o 
   5   4   5     9855.50    10190.80    229.37 o 
   6   4   5        0.59       40.88     91.08 o 
   7   4   5     3797.51     3678.07    270.09 o 
  -8   5   5     2804.80     2499.50    105.12 o 
  -7   5   5      120.85      113.08     26.35 o 
  -6   5   5     5922.68     5513.74    121.39 o 
  -5   5   5      319.98      553.33     31.51 o 
  -4   5   5     7409.27     7272.20    105.79 o 
  -3   5   5     1426.20     1387.18     65.17 o 
  -2   5   5     4722.62     4208.09    105.48 o 
  -1   5   5     3862.78     4446.73    147.34 o 
   0   5   5     3898.03     3496.81     80.56 o 
   1   5   5      336.62      354.66     61.21 o 
   2   5   5     2249.17     1798.69    162.39 o 
   3   5   5     3422.31     3336.28    128.71 o 
   4   5   5      717.28      717.91     78.10 o 
   5   5   5     2767.80     2994.91    215.12 o 
   6   5   5       77.38       -1.60     56.94 o 
   7   5   5      969.83     1011.10     74.74 o 
  -8   6   5     2241.18     2253.44    101.29 o 
  -7   6   5     1472.17     1396.40    293.26 o 
  -6   6   5     4755.18     4706.04    217.65 o 
  -5   6   5     1297.57     1297.02     41.54 o 
  -4   6   5     5276.28     5236.96     95.58 o 
  -3   6   5     1174.97     1079.91     51.69 o 
  -2   6   5     8013.42     7764.29    167.28 o 
  -1   6   5      162.05      151.76     60.27 o 
   0   6   5     2005.24     1784.03     92.06 o 
   1   6   5      905.30      746.75     51.46 o 
   2   6   5     1495.17     1788.35     73.34 o 
   3   6   5     1227.76     1420.22    123.20 o 
   4   6   5     1546.06     1661.02    256.50 o 
   5   6   5      174.69      179.08     49.17 o 
   6   6   5      400.88      608.61    231.98 o 
  -8   7   5      880.57      958.03     62.06 o 
  -7   7   5     2152.44     2120.60    102.89 o 
  -6   7   5     1699.27     1656.47     90.28 o 
  -5   7   5     3380.29     3421.43     74.36 o 
  -4   7   5     2610.85     2443.97     52.60 o 
  -3   7   5     6304.78     6481.23    120.01 o 
  -2   7   5     3663.97     3981.53     95.86 o 
  -1   7   5     5649.37     5431.88    139.50 o 
   0   7   5     2314.47     2497.80     79.29 o 
   1   7   5     5630.56     6000.04    396.71 o 
   2   7   5      723.40      765.68     67.62 o 
   3   7   5     2899.39     2825.37    223.02 o 
   4   7   5      944.96     1065.11     70.97 o 
   5   7   5     2506.57     2566.94    176.06 o 
   6   7   5      463.19      296.13     71.80 o 
  -8   8   5        8.11       63.95     52.62 o 
  -7   8   5     1664.65     1471.87     97.44 o 
  -6   8   5        9.56        0.54     44.84 o 
  -5   8   5     2702.41     2552.44    123.22 o 
  -4   8   5      201.54      210.89     33.88 o 
  -3   8   5    10077.31     9629.61    217.51 o 
  -2   8   5       22.92       54.63     45.06 o 
  -1   8   5     9342.46     9557.19    221.21 o 
   0   8   5       24.08       20.14     35.03 o 
   1   8   5     6501.26     6748.97    180.11 o 
   2   8   5      234.40      238.69     48.09 o 
   3   8   5     4170.91     4741.09    171.69 o 
   4   8   5      106.83      111.15     47.35 o 
   5   8   5     3025.49     3035.84    129.75 o 
   6   8   5        4.84       36.75     51.63 o 
  -8   9   5      892.59      817.81     91.50 o 
  -7   9   5      828.40      875.22     88.96 o 
  -6   9   5     1116.87     1223.55    168.94 o 
  -5   9   5     1375.12     1225.98     35.82 o 
  -4   9   5     1850.10     1880.51     66.86 o 
  -3   9   5     3001.93     2586.63     78.96 o 
  -2   9   5     1942.56     2386.49     85.83 o 
  -1   9   5     3781.13     3548.46    124.36 o 
   0   9   5     1638.90     1937.68    101.81 o 
   1   9   5     2593.68     2305.51    167.25 o 
   2   9   5      477.59      393.12     65.43 o 
   3   9   5     1904.76     1880.59     90.25 o 
   4   9   5      419.28      302.58    146.58 o 
   5   9   5     2292.55     2125.84    104.59 o 
  -7  10   5      322.95      260.52    137.83 o 
  -6  10   5     3838.83     4048.90    180.53 o 
  -5  10   5      202.74      204.13     34.90 o 
  -4  10   5     5578.40     5594.46    138.06 o 
  -3  10   5     1123.09      922.25     89.60 o 
  -2  10   5     6392.55     6442.91    195.24 o 
  -1  10   5     1210.34      984.42     81.06 o 
   0  10   5     6016.05     6623.60    165.62 o 
   1  10   5      802.70      808.12     78.30 o 
   2  10   5     3409.94     3877.37    160.42 o 
   3  10   5      942.45      805.61     81.61 o 
   4  10   5     1937.52     2085.36    102.06 o 
   5  10   5      599.18      355.27     97.35 o 
  -7  11   5       70.10      118.18     75.95 o 
  -6  11   5     4235.42     4436.51    210.32 o 
  -5  11   5       17.69       18.87     42.94 o 
  -4  11   5     6198.18     6065.08    154.03 o 
  -3  11   5       47.78       17.86     30.78 o 
  -2  11   5     8791.01     8780.43    355.12 o 
  -1  11   5       89.09       34.39     55.86 o 
   0  11   5     5610.07     5642.39    223.76 o 
   1  11   5      221.32      178.89     89.84 o 
   2  11   5     4600.21     5181.36    192.06 o 
   3  11   5      213.21      185.59     65.53 o 
   4  11   5     2423.08     2945.16    301.61 o 
  -6  12   5     3028.27     2707.45    178.33 o 
  -5  12   5      164.33      122.30     57.84 o 
  -4  12   5     3983.23     3632.14    157.03 o 
  -3  12   5       70.64       56.48     59.04 o 
  -2  12   5     4115.92     3958.79    139.81 o 
  -1  12   5       76.67      153.44     54.57 o 
   0  12   5     3522.29     3762.75    134.36 o 
   1  12   5       13.48       39.01     86.55 o 
   2  12   5     2695.91     2947.16    204.33 o 
   3  12   5        0.80     -101.17    101.17 o 
  -6  13   5      559.77      476.81    113.97 o 
  -5  13   5      247.57      174.24    138.15 o 
  -4  13   5      983.64      768.91    153.62 o 
  -3  13   5      135.25      264.52     42.77 o 
  -2  13   5     1075.10     1006.04    161.22 o 
  -1  13   5        5.30       31.15     65.93 o 
   0  13   5      579.09      344.63     67.35 o 
   1  13   5       27.40      151.11     71.47 o 
   2  13   5      539.31      621.53    179.33 o 
  -5  14   5      130.62      113.40    174.30 o 
  -4  14   5       34.49       42.35     98.64 o 
  -3  14   5       47.75      109.10     79.54 o 
  -2  14   5        1.98       -5.74     94.96 o 
  -1  14   5       12.63       79.69    134.48 o 
   0  14   5        5.17      -36.29     68.14 o 
   1  14   5       19.95       38.22     57.53 o 
  -3  15   5        9.72       95.38     70.67 o 
  -2  15   5      384.95      551.95     90.23 o 
  -1  15   5       14.79      173.25     93.42 o 
   0  15   5      309.78      435.25     83.36 o 
   1 -19   6      208.52      144.92     82.42 o 
   2 -19   6      954.73     1151.51     95.80 o 
  -1 -18   6     1084.98     1007.87     55.43 o 
   0 -18   6      385.62      527.78     86.86 o 
   1 -18   6     1380.85     1615.46    133.43 o 
   2 -18   6      728.56      996.23     84.73 o 
   3 -18   6     1057.53      627.71     85.32 o 
   4 -18   6      548.33      551.30     92.85 o 
  -2 -17   6      131.97      118.57     44.06 o 
  -1 -17   6     2821.93     2786.43    203.56 o 
   0 -17   6      262.30      373.76     37.36 o 
   1 -17   6     3155.81     2955.44     65.55 o 
   2 -17   6      268.93      313.49     60.64 o 
   3 -17   6     3312.01     2802.19    135.55 o 
   4 -17   6      622.65      674.85    127.00 o 
   5 -17   6     2897.72     2575.89    184.97 o 
  -2 -16   6       80.50       41.91     31.92 o 
  -1 -16   6     4506.80     4864.14    259.97 o 
   0 -16   6      293.85      254.12     30.86 o 
   1 -16   6     4868.57     5087.97    117.92 o 
   2 -16   6       92.33       93.20     47.65 o 
   3 -16   6     4298.24     4111.50    175.35 o 
   4 -16   6       81.52      125.12     63.17 o 
   5 -16   6     2771.89     2789.28    154.88 o 
  -4 -15   6      133.07       62.05     68.29 o 
  -3 -15   6     2215.34     2679.10    132.29 o 
  -2 -15   6      655.86      524.63     56.83 o 
  -1 -15   6     3274.61     3678.38    131.60 o 
   0 -15   6      548.54      400.08     70.90 o 
   1 -15   6     3071.63     3330.08    108.45 o 
   2 -15   6        8.20       36.47     85.34 o 
   3 -15   6     3164.68     3451.86    154.43 o 
   4 -15   6       57.95       52.65     57.80 o 
   5 -15   6     2081.51     2026.30    130.38 o 
   6 -15   6        1.13      -75.84     75.84 o 
  -5 -14   6       61.53      128.00     84.79 o 
  -4 -14   6      306.11      237.88     76.69 o 
  -3 -14   6      198.63      242.70     37.91 o 
  -2 -14   6      242.42      269.87     44.46 o 
  -1 -14   6       51.95     1654.27   1055.17 o 
   0 -14   6      861.29      802.46     36.71 o 
   1 -14   6      249.01      269.67     37.29 o 
   2 -14   6      141.67      111.30     42.18 o 
   3 -14   6      636.74      812.83     96.15 o 
   4 -14   6       90.77      129.09     67.80 o 
   5 -14   6      383.91      495.45     81.57 o 
   6 -14   6       10.70      -22.45     63.62 o 
  -5 -13   6      384.56      412.89    100.04 o 
  -4 -13   6      733.87      757.96     59.91 o 
  -3 -13   6      523.87      566.65     76.93 o 
  -2 -13   6      704.47      752.10     48.63 o 
  -1 -13   6      513.91      773.84    203.80 o 
   0 -13   6     1831.13     1559.46     66.87 o 
   1 -13   6      534.01      449.08     26.60 o 
   2 -13   6      740.50      851.57    101.11 o 
   3 -13   6      503.09      367.13     86.84 o 
   4 -13   6      623.94      582.44     85.98 o 
   5 -13   6      454.72      443.26     95.08 o 
   6 -13   6       32.48       50.15     73.24 o 
   7 -13   6      268.04      129.48     79.72 o 
  -6 -12   6      216.37      280.61    105.23 o 
  -5 -12   6     1530.64     1455.60    132.17 o 
  -4 -12   6      706.80      661.38     60.71 o 
  -3 -12   6     3457.07     3558.36    144.76 o 
  -2 -12   6     1015.04     1220.70     52.29 o 
  -1 -12   6     3894.97     3894.07    131.21 o 
   0 -12   6      783.56      800.07     37.79 o 
   1 -12   6     6552.07     6646.01    103.50 o 
   2 -12   6     1118.33      993.85     71.27 o 
   3 -12   6     4463.44     4257.59    239.13 o 
   4 -12   6     1552.91     1382.29    132.12 o 
   5 -12   6     3893.50     3680.32    191.72 o 
   6 -12   6      152.98      154.37     67.21 o 
   7 -12   6     2385.32     2557.57   1135.81 o 
  -6 -11   6       58.31       63.99     84.56 o 
  -5 -11   6     2231.25     2191.53    146.51 o 
  -4 -11   6       36.46       61.03     22.43 o 
  -3 -11   6     4153.34     4047.52    181.31 o 
  -2 -11   6      392.68      733.04    344.29 o 
  -1 -11   6    11402.54    10897.06    185.24 o 
   0 -11   6      164.61      180.02     56.70 o 
   1 -11   6    15587.73    15887.59    277.05 o 
   2 -11   6       44.80       43.92     34.46 o 
   3 -11   6    18401.26    18728.18    513.36 o 
   4 -11   6       28.90       85.44     47.54 o 
   5 -11   6     9256.51     9437.83    241.41 o 
   6 -11   6       15.50       14.45     91.32 o 
   7 -11   6     4511.24     4555.03    290.97 o 
  -6 -10   6     1973.72     2264.36    170.74 o 
  -5 -10   6     2967.47     3025.88    159.59 o 
  -4 -10   6     2079.19     2249.42    121.46 o 
  -3 -10   6     4134.73     3885.38     73.95 o 
  -2 -10   6     3710.75     3727.37     79.37 o 
  -1 -10   6     9461.76     9339.09    135.97 o 
   0 -10   6     1601.40     1552.05     58.65 o 
   1 -10   6    10955.84    10450.34    154.77 o 
   2 -10   6     4131.24     4392.09    149.46 o 
   3 -10   6    20036.50    19617.47    334.57 o 
   4 -10   6     2191.79     1831.58    173.50 o 
   5 -10   6     7918.88     6910.24    249.32 o 
   6 -10   6      566.83      543.11    109.43 o 
   7 -10   6     3890.19     4157.57    229.74 o 
   8 -10   6      122.98      222.71     81.14 o 
  -6  -9   6     5975.99     6494.07    276.24 o 
  -5  -9   6      614.00      767.28     93.64 o 
  -4  -9   6    10778.31    12021.08    337.75 o 
  -3  -9   6     2923.13     3072.63     64.81 o 
  -2  -9   6    16312.16    16388.54    379.61 o 
  -1  -9   6     2242.43     2093.37     84.02 o 
   0  -9   6    12692.30    13340.76    166.48 o 
   1  -9   6     2189.11     2014.19     41.00 o 
   2  -9   6    13019.61    12640.12    170.05 o 
   3  -9   6     5431.02     4993.03     92.93 o 
   4  -9   6     6033.28     5981.75    167.10 o 
   5  -9   6     1456.39     1168.92    121.60 o 
   6  -9   6     3205.55     3419.32    197.34 o 
   7  -9   6     1671.09     1818.67     86.51 o 
   8  -9   6     1512.20     1624.08    265.02 o 
  -6  -8   6     6533.49     6408.50    266.45 o 
  -5  -8   6        3.77      -58.39     58.39 o 
  -4  -8   6    18120.74    17074.40    455.73 o 
  -3  -8   6       45.98       14.86     13.04 o 
  -2  -8   6    27961.90    29032.08    362.85 o 
  -1  -8   6       15.73       32.74     14.07 o 
   0  -8   6    22077.80    22158.59    244.05 o 
   1  -8   6       25.71       27.33     22.24 o 
   2  -8   6    26215.35    26674.93    447.20 o 
   3  -8   6      126.55       90.63     16.08 o 
   4  -8   6    10660.72    10839.83    332.57 o 
   5  -8   6       11.48      -43.07     68.05 o 
   6  -8   6     8668.67     9311.13    353.92 o 
   7  -8   6      473.77      347.95    188.50 o 
   8  -8   6     3876.53     3598.40    402.62 o 
  -5  -7   6       77.53       38.91     53.31 o 
  -3  -7   6      896.87     1095.68     68.87 o 
  -2  -7   6    21935.62    20850.71    235.81 o 
  -1  -7   6      175.38      148.77     15.13 o 
   0  -7   6    18824.21    18452.62    218.95 o 
   1  -7   6       51.96       74.41     59.85 o 
   2  -7   6    23463.99    23858.46    402.54 o 
   3  -7   6      808.46      673.95     73.61 o 
   4  -7   6    10328.37     9750.08    303.46 o 
   5  -7   6      463.66      423.50    154.00 o 
   6  -7   6     8716.86     9125.78    534.22 o 
   7  -7   6      199.71      185.01     91.27 o 
   8  -7   6     3616.19     3952.99    246.35 o 
  -5  -6   6       65.20      189.11     62.87 o 
  -4  -6   6     2166.62     2420.53    109.91 o 
  -3  -6   6       56.97       80.93     40.40 o 
  -2  -6   6     5763.63     5547.64    117.60 o 
  -1  -6   6     1259.64     1544.68     29.05 o 
   0  -6   6    16144.71    17175.31    204.60 o 
   1  -6   6      876.92     1335.61     40.97 o 
   2  -6   6    10525.48    10679.60    293.20 o 
   3  -6   6     1242.63     1262.59     60.83 o 
   4  -6   6     5966.48     6040.48    215.51 o 
   5  -6   6     1093.26     1555.10    208.12 o 
   6  -6   6     2285.52     1806.57    146.03 o 
   7  -6   6     1202.63     1271.47    135.49 o 
   8  -6   6     1708.22     2180.69    181.11 o 
  -7  -5   6     1049.82     1036.54    114.45 o 
  -6  -5   6      952.38     1224.84    110.82 o 
  -5  -5   6     1068.50      993.50     84.15 o 
  -4  -5   6      903.14     1061.55     75.07 o 
  -3  -5   6      354.02      749.56    119.87 o 
  -2  -5   6      859.90     1046.42     94.19 o 
  -1  -5   6     3851.42     4066.15     74.13 o 
   0  -5   6     3976.40     4372.10     51.18 o 
   1  -5   6     4048.47     3727.64     61.43 o 
   2  -5   6     1457.97     1527.29     70.22 o 
   3  -5   6      164.86      148.04     38.94 o 
   4  -5   6      158.23      107.78     56.26 o 
   5  -5   6      490.91      512.63     61.61 o 
   6  -5   6       32.75      -78.19     78.19 o 
   7  -5   6      609.17      896.07    116.28 o 
   8  -5   6       11.59      -53.82    152.85 o 
  -6  -4   6     7737.21     7310.60    243.57 o 
  -5  -4   6     1331.93     1652.88     95.98 o 
  -4  -4   6     8712.63     9021.06    232.56 o 
  -3  -4   6     3451.16     3557.57    174.28 o 
  -2  -4   6    12857.00    13303.78    151.94 o 
  -1  -4   6     1396.69     1473.03     70.88 o 
   0  -4   6    51843.61    56460.59    952.28 o 
   1  -4   6      127.51      432.90    129.02 o 
   2  -4   6    16607.22    15951.58    269.96 o 
   3  -4   6      823.56     1127.64     72.42 o 
   4  -4   6     6853.88     6831.52    195.15 o 
   5  -4   6        0.26       52.32     45.06 o 
   6  -4   6     5586.21     5752.73    219.37 o 
   7  -4   6       53.19      -30.26    126.65 o 
   8  -4   6     1804.71     1810.23    281.77 o 
  -8  -3   6     5299.32     5479.63    252.79 o 
  -7  -3   6       21.56      127.84     71.37 o 
  -6  -3   6    18927.44    18569.65    525.71 o 
  -5  -3   6       22.62      -29.59     47.38 o 
  -4  -3   6    16940.60    16094.97    359.75 o 
  -3  -3   6      739.76      669.19     11.41 o 
  -2  -3   6    33475.66    33192.66    385.96 o 
  -1  -3   6     3310.25     3260.30     39.09 o 
   0  -3   6    55986.98    58047.09    970.59 o 
   1  -3   6       18.40      128.06     60.87 o 
   2  -3   6    43233.50    44258.97    947.09 o 
   3  -3   6      261.89      213.16     51.42 o 
   4  -3   6    22928.16    22611.25    459.04 o 
   5  -3   6       15.37      -46.59     46.59 o 
   6  -3   6    13071.16    13723.54    602.51 o 
   7  -3   6      128.65      273.72    100.84 o 
   8  -3   6     5110.65     5155.60    255.47 o 
  -7  -2   6      939.43      949.66     43.26 o 
  -6  -2   6    11356.88    11486.17    116.24 o 
  -5  -2   6      416.41      531.74     15.51 o 
  -4  -2   6    13723.43    14216.42    167.11 o 
  -3  -2   6     4016.53     4171.69     35.87 o 
  -2  -2   6    31319.13    31231.88    351.34 o 
  -1  -2   6       83.48       96.05     33.75 o 
   0  -2   6    52754.44    51282.16   1055.33 o 
   1  -2   6      179.96      259.14     32.45 o 
   2  -2   6    54039.88    54965.35   1175.61 o 
   3  -2   6     1253.77     1499.43     65.44 o 
   4  -2   6    26704.11    26207.67    537.43 o 
   5  -2   6      348.77      316.46    101.38 o 
   6  -2   6    11880.62    11158.69    314.87 o 
   7  -2   6       11.59      -61.48     93.62 o 
   8  -2   6     5838.48     5745.16    264.35 o 
  -8  -1   6     1163.89     1414.42    123.19 o 
  -7  -1   6     2783.20     2651.86     48.16 o 
  -6  -1   6     3014.52     2904.89     49.12 o 
  -5  -1   6     6480.96     6550.88    137.61 o 
  -4  -1   6     8789.73     9360.44    105.80 o 
  -3  -1   6    22973.04    24932.51    263.15 o 
  -2  -1   6    11620.53    12812.99    131.14 o 
  -1  -1   6     9769.78     9135.27    292.90 o 
   0  -1   6    17372.81    16417.55    278.81 o 
   1  -1   6     6177.30     5632.67    123.63 o 
   2  -1   6    22372.14    22035.44    387.16 o 
   3  -1   6     1894.36     2047.03    128.95 o 
   4  -1   6    10516.81    10578.81    225.79 o 
   5  -1   6     1141.61      890.93    124.09 o 
   6  -1   6     6412.75     6373.62    180.19 o 
   7  -1   6      631.79      689.91     98.12 o 
   8  -1   6     3455.26     3570.30    212.85 o 
  -7   0   6     5615.18     5421.15     99.08 o 
  -6   0   6      125.86      123.17     48.43 o 
  -5   0   6    13769.04    12996.98    173.30 o 
  -4   0   6      935.97      882.54     19.78 o 
  -3   0   6    30422.64    30365.45    365.77 o 
  -2   0   6     1187.22     1178.88     44.47 o 
  -1   0   6    30671.16    31028.31    440.06 o 
   0   0   6      718.12     1014.72     69.22 o 
   1   0   6    26878.71    24402.87    610.10 o 
   2   0   6     1072.01      999.09     63.31 o 
   3   0   6     9306.80     9107.37    220.22 o 
   4   0   6      520.06      742.40    263.74 o 
   5   0   6     3509.97     3664.20    147.82 o 
   6   0   6     1353.86     1287.40    206.31 o 
   7   0   6     1720.67     1516.69    165.14 o 
   8   0   6      692.29      893.50    200.89 o 
  -8   1   6      296.07      262.43     70.39 o 
  -7   1   6     6585.66     6995.35    116.64 o 
  -6   1   6      492.74      597.89     69.64 o 
  -5   1   6    16351.41    15834.41    203.69 o 
  -4   1   6     3094.89     3321.28     71.44 o 
  -3   1   6    21658.67    20883.05    243.38 o 
  -2   1   6     2976.76     3245.87    106.35 o 
  -1   1   6    16914.11    16903.44    247.33 o 
   0   1   6      202.94      182.35     28.74 o 
   1   1   6    29240.58    29427.50   1184.83 o 
   2   1   6      901.90      911.91     96.01 o 
   3   1   6    14652.18    13596.41    625.72 o 
   4   1   6     1104.92     1044.34     82.17 o 
   5   1   6     5406.39     6241.09    164.46 o 
   6   1   6      157.55       78.14     58.98 o 
   7   1   6     2561.81     3062.03    200.04 o 
  -8   2   6      426.72      393.39     40.56 o 
  -7   2   6     2731.99     2942.28     79.97 o 
  -6   2   6      611.80      607.85     64.22 o 
  -5   2   6     7774.01     8172.31    108.39 o 
  -4   2   6     3999.79     4341.04     57.69 o 
  -3   2   6    13255.12    13672.05    175.01 o 
  -2   2   6     3368.39     2926.84     77.27 o 
  -1   2   6    19497.54    19104.99    292.63 o 
   0   2   6     3757.57     4028.07     98.34 o 
   1   2   6     9398.92     9587.70    165.87 o 
   2   2   6     2220.90     1912.18     82.83 o 
   3   2   6     8505.15     8559.39    186.65 o 
   4   2   6     3553.36     3590.40    114.67 o 
   5   2   6     3101.99     2490.79    102.16 o 
   6   2   6     1646.73     1506.05     89.13 o 
   7   2   6     1854.49     1822.02    133.18 o 
  -8   3   6       61.29      121.42     39.73 o 
  -7   3   6       10.18        4.03     27.56 o 
  -6   3   6      134.83      220.55     38.97 o 
  -5   3   6       56.64      146.37     22.87 o 
  -4   3   6     1264.14     1294.60     53.37 o 
  -3   3   6      298.98      392.29     34.16 o 
  -2   3   6       86.99      154.66     25.47 o 
  -1   3   6       12.86       59.13     30.44 o 
   0   3   6     6496.70     6496.66    182.86 o 
   1   3   6     1205.77     1217.68     54.74 o 
   2   3   6     3655.17     3884.86    115.41 o 
   3   3   6     1051.49     1239.31    160.35 o 
   4   3   6     4128.43     4025.62    123.71 o 
   5   3   6      360.35      378.89     58.87 o 
   6   3   6     2115.88     2056.42    120.50 o 
   7   3   6      297.77      176.07     77.44 o 
  -8   4   6       69.47       57.04     36.79 o 
  -7   4   6     3821.65     3500.00    114.45 o 
  -6   4   6       11.96       41.95     44.52 o 
  -5   4   6     4544.61     4343.15    128.18 o 
  -4   4   6       86.17       99.88     29.06 o 
  -3   4   6     3499.84     3203.63     63.87 o 
  -2   4   6      828.02     1021.12     35.83 o 
  -1   4   6    15499.87    16228.21    515.90 o 
   0   4   6     2416.52     2541.93    115.38 o 
   1   4   6     7721.06     6986.31    198.68 o 
   2   4   6     1868.89     2022.46     77.68 o 
   3   4   6     3033.97     2952.80    127.26 o 
   4   4   6     3295.30     3408.89    132.74 o 
   5   4   6      770.77      746.77     69.63 o 
   6   4   6      914.36     1129.13    272.75 o 
   7   4   6      327.21      294.82     84.98 o 
  -8   5   6       36.10       39.73     44.60 o 
  -7   5   6     9288.69     9373.64    200.88 o 
  -6   5   6       12.21       48.36     66.29 o 
  -5   5   6    12906.45    12852.08    200.58 o 
  -4   5   6        6.49       24.01     25.32 o 
  -3   5   6    12115.89    11284.69    175.13 o 
  -2   5   6       51.80       60.36     25.47 o 
  -1   5   6    14697.03    14290.58    277.58 o 
   0   5   6      161.33      391.77     52.84 o 
   1   5   6    21354.16    21036.64    791.43 o 
   2   5   6      656.90      790.05     68.41 o 
   3   5   6    14216.31    13581.52    340.99 o 
   4   5   6      305.61      366.29     54.80 o 
   5   5   6     4220.95     4219.17    139.73 o 
   6   5   6      138.44      159.30    118.40 o 
  -8   6   6       86.93       56.04     46.24 o 
  -7   6   6     8227.56     8803.21    339.14 o 
  -6   6   6       44.37       47.86     24.33 o 
  -5   6   6    15522.39    15249.66    238.73 o 
  -4   6   6      119.96      141.22     29.97 o 
  -3   6   6    22262.27    22756.35    382.03 o 
  -2   6   6       50.05       52.53     31.68 o 
  -1   6   6    18929.86    17963.97    479.20 o 
   0   6   6       15.65       45.72     36.30 o 
   1   6   6    24015.95    23313.56    511.48 o 
   2   6   6      140.60      148.60     44.84 o 
   3   6   6    11081.46    10609.08    497.45 o 
   4   6   6       32.23       71.79     95.91 o 
   5   6   6     6113.64     6275.48    360.61 o 
   6   6   6        1.37       39.58     62.49 o 
  -8   7   6      601.00      481.56     78.17 o 
  -7   7   6     3690.09     3624.43    138.07 o 
  -6   7   6      331.16      422.72     31.80 o 
  -5   7   6     7797.10     7666.15    131.48 o 
  -4   7   6      808.55      877.83     38.63 o 
  -3   7   6    10548.51    10225.73    183.69 o 
  -2   7   6      282.40      342.34    141.95 o 
  -1   7   6    14529.78    14771.59    280.01 o 
   0   7   6      235.84      156.78     50.87 o 
   1   7   6    15971.46    15988.49    323.31 o 
   2   7   6        8.48       35.25     43.38 o 
   3   7   6     6831.61     7067.87    286.00 o 
   4   7   6        3.70       54.28     47.01 o 
   5   7   6     4801.24     4644.01    155.73 o 
   6   7   6       21.71       27.58     54.41 o 
  -8   8   6     1502.33     1404.24     78.38 o 
  -7   8   6      903.82      781.55     81.85 o 
  -6   8   6     1277.93     1222.57     57.31 o 
  -5   8   6     1522.00     1519.38     98.43 o 
  -4   8   6     1221.36     1316.80     46.93 o 
  -3   8   6     1818.07     1755.99     79.10 o 
  -2   8   6     3159.86     3052.46    302.88 o 
  -1   8   6     3712.82     3435.59    144.70 o 
   0   8   6     1618.87     1529.63    205.99 o 
   1   8   6     4400.00     4275.62    127.72 o 
   2   8   6      283.84      353.29     86.08 o 
   3   8   6     1126.86     1280.30     80.99 o 
   4   8   6      551.36      860.53     75.08 o 
   5   8   6     1617.66     1495.18    106.00 o 
  -7   9   6        2.83       -3.56     53.95 o 
  -6   9   6     1873.30     1903.12     50.62 o 
  -5   9   6        8.83        2.82     20.90 o 
  -4   9   6     3478.55     3518.07     92.20 o 
  -3   9   6        1.28       14.92     29.97 o 
  -2   9   6     3811.85     4080.11    156.02 o 
  -1   9   6       13.84      -21.45     40.14 o 
   0   9   6     2708.70     2614.77    121.13 o 
   1   9   6       93.48       48.18     45.03 o 
   2   9   6     1174.73     1147.88     93.29 o 
   3   9   6       20.34      -23.05     47.49 o 
   4   9   6      961.72     1113.61     85.48 o 
   5   9   6       17.69      -64.79     64.79 o 
  -7  10   6      399.29      392.28    148.88 o 
  -6  10   6     1016.41      900.16    205.56 o 
  -5  10   6      824.45      826.73     86.40 o 
  -4  10   6     1947.01     1926.95    103.04 o 
  -3  10   6     1033.45     1145.22     57.23 o 
  -2  10   6     2534.74     2435.95    117.68 o 
  -1  10   6     1359.78     1351.33     80.39 o 
   0  10   6      792.38      817.72    107.08 o 
   1  10   6      914.47     1214.38    130.77 o 
   2  10   6      970.18     1072.83    144.25 o 
   3  10   6      495.98      742.84     77.34 o 
   4  10   6      516.16      359.77     78.49 o 
  -6  11   6       71.87      124.99     77.74 o 
  -5  11   6      759.65      725.04     43.17 o 
  -4  11   6      370.72      277.19     49.33 o 
  -3  11   6     1095.58      912.35    178.88 o 
  -2  11   6      160.75      239.90     70.57 o 
  -1  11   6     2080.55     2438.36    129.83 o 
   0  11   6       86.65      135.29    102.64 o 
   1  11   6     1296.46     1285.97     88.70 o 
   2  11   6      164.17       88.56     65.26 o 
   3  11   6     1740.58     1755.91    108.17 o 
   4  11   6       12.31       91.88    105.96 o 
  -6  12   6      381.11      379.71    102.96 o 
  -5  12   6      412.85      376.11     91.00 o 
  -4  12   6      310.14      389.93     53.87 o 
  -3  12   6     1105.84     1142.81     63.63 o 
  -2  12   6      562.65      619.69     92.99 o 
  -1  12   6     1583.29     1446.03     96.10 o 
   0  12   6      312.77      398.36     73.25 o 
   1  12   6     1377.12     1486.33     99.92 o 
   2  12   6      282.59      369.79    117.45 o 
   3  12   6     1337.34     1664.58    439.22 o 
  -5  13   6      201.50      137.84     69.31 o 
  -4  13   6     1955.60     2434.29    135.56 o 
  -3  13   6      605.29      689.10    206.12 o 
  -2  13   6     1543.02     1952.75    116.53 o 
  -1  13   6      431.29      464.44     77.17 o 
   0  13   6     1259.21     1748.14    344.29 o 
   1  13   6      630.40      536.75     81.14 o 
   2  13   6      653.33      788.70    157.08 o 
  -4  14   6     2359.59     2761.30    184.01 o 
  -3  14   6       60.58      -30.73     62.90 o 
  -2  14   6     1517.62     1950.52    327.30 o 
  -1  14   6      111.02       40.33     86.17 o 
   0  14   6     1771.66     1803.17    126.37 o 
   0 -19   7      113.43      102.01     47.04 o 
   1 -19   7      782.08      570.42     69.65 o 
   2 -19   7      264.14      255.48     83.10 o 
  -2 -18   7       11.71      -22.11     91.06 o 
  -1 -18   7      896.35      903.82    109.72 o 
   0 -18   7        6.41      -30.73     85.96 o 
   1 -18   7     1149.28     1192.93    117.63 o 
   2 -18   7       72.73       40.36     83.46 o 
   3 -18   7      921.56      787.09     88.29 o 
   4 -18   7       38.15        2.74     76.10 o 
  -2 -17   7      257.52      291.64     51.90 o 
  -1 -17   7      512.93      761.03    108.38 o 
   0 -17   7      444.27      522.46     52.45 o 
   1 -17   7      366.71      372.42     46.89 o 
   2 -17   7      947.62     1099.69    100.64 o 
   3 -17   7      371.60      416.07     88.69 o 
   4 -17   7      809.29      829.39    128.09 o 
   5 -17   7      325.70      144.11     80.94 o 
  -4 -16   7      384.08      463.15     94.08 o 
  -3 -16   7       43.37        3.44     20.24 o 
  -2 -16   7      567.04      686.05     63.68 o 
  -1 -16   7       74.06       -0.03     41.55 o 
   0 -16   7      786.43      942.13     93.49 o 
   1 -16   7        0.66       16.52     54.15 o 
   2 -16   7     1092.69     1321.18    460.28 o 
   3 -16   7        4.98       48.63     54.78 o 
   4 -16   7     1247.13     1487.25    134.44 o 
   5 -16   7        0.22      -33.69     80.45 o 
  -3 -15   7     1637.49     1574.40     87.80 o 
  -2 -15   7      746.54      909.42    106.38 o 
  -1 -15   7     1625.71     1815.53    394.08 o 
   0 -15   7      498.67      582.05     40.70 o 
   1 -15   7     1753.67     1557.98     85.30 o 
   2 -15   7      824.34     1019.88    132.16 o 
   3 -15   7      909.39      778.30     74.45 o 
   4 -15   7     1104.60     1435.36    100.18 o 
   5 -15   7      782.36      554.68    111.82 o 
   6 -15   7     1302.88     1898.43    312.40 o 
  -3 -14   7     3960.28     3671.87    219.44 o 
  -2 -14   7      212.69      236.82     25.88 o 
  -1 -14   7     6514.37     6311.54    175.22 o 
   0 -14   7      410.30      405.00     33.20 o 
   1 -14   7     5926.88     5673.91    191.64 o 
   2 -14   7      545.66      613.91    111.16 o 
   3 -14   7     5452.46     5255.41    186.29 o 
   4 -14   7      626.60      624.29     75.13 o 
   5 -14   7     4111.45     3972.46    168.32 o 
   6 -14   7      744.34      787.85    102.21 o 
  -3 -13   7     5297.09     5655.78    169.17 o 
  -2 -13   7      655.58      676.52     34.05 o 
  -1 -13   7    10262.17     9921.43    158.50 o 
   0 -13   7       78.96       71.12     28.22 o 
   1 -13   7    11860.12    12117.61    198.64 o 
   2 -13   7      635.37      530.36     51.42 o 
   3 -13   7     7868.50     7444.07    222.47 o 
   4 -13   7      193.84      145.58     69.32 o 
   5 -13   7     8671.22     9035.79    278.36 o 
   6 -13   7      180.59      156.44     72.21 o 
   7 -13   7     4022.89     4285.45    316.20 o 
  -4 -12   7      816.42      775.15     22.91 o 
  -3 -12   7     4300.11     4275.31    111.74 o 
  -2 -12   7      684.35      867.79     47.00 o 
  -1 -12   7     6925.87     6985.68    218.99 o 
   0 -12   7      236.72      254.77     40.93 o 
   1 -12   7     8939.79     9415.30    269.48 o 
   2 -12   7      286.34      352.15     67.97 o 
   3 -12   7     6086.15     5970.90    154.41 o 
   4 -12   7      428.70      433.04     78.30 o 
   5 -12   7     7869.91     8138.75    281.98 o 
   6 -12   7        2.00       54.20     63.03 o 
   7 -12   7     3675.52     3846.69    265.52 o 
  -4 -11   7     3094.51     2741.85    139.05 o 
  -3 -11   7      452.56      403.37     15.75 o 
  -2 -11   7     1313.29     1320.99     27.84 o 
  -1 -11   7     2504.31     2404.91     71.97 o 
   0 -11   7      772.37      732.84     32.48 o 
   1 -11   7     2641.51     2823.48     88.47 o 
   2 -11   7     4065.66     4172.77    143.71 o 
   3 -11   7     2634.97     2361.66    113.84 o 
   4 -11   7     1274.75     1014.56    580.16 o 
   5 -11   7     2374.35     2209.37   1279.37 o 
   6 -11   7       14.24       27.54    143.73 o 
   7 -11   7     1310.77     1610.43    174.06 o 
  -7 -10   7      133.50      132.41    106.04 o 
  -4 -10   7     4362.58     4651.75    175.04 o 
  -3 -10   7     1059.08     1110.94     22.69 o 
  -2 -10   7     5408.16     5123.52     59.00 o 
  -1 -10   7       14.18       32.67     32.05 o 
   0 -10   7     2299.09     2210.49     46.75 o 
   1 -10   7      414.49      445.83     22.95 o 
   2 -10   7     5139.69     4964.88    114.53 o 
   3 -10   7     2014.27     1895.58     81.85 o 
   4 -10   7     2133.61     2049.24     52.45 o 
   5 -10   7       60.12       62.92     24.70 o 
   6 -10   7      279.29      323.15    103.67 o 
   7 -10   7        7.87      -10.98     90.49 o 
  -7  -9   7     1123.58     1067.99    148.88 o 
  -6  -9   7     1504.90     1584.65    141.66 o 
  -5  -9   7     2664.35     2574.73    148.31 o 
  -4  -9   7     4355.52     4772.33    178.98 o 
  -3  -9   7     8574.25     7959.61    385.72 o 
  -2  -9   7     4030.79     4074.82     45.90 o 
  -1  -9   7     6749.01     6758.17     86.26 o 
   0  -9   7     4018.43     3914.45     51.37 o 
   1  -9   7     5380.26     5283.32     81.84 o 
   2  -9   7     5326.85     5283.84     79.32 o 
   3  -9   7     7660.76     7353.13    153.85 o 
   4  -9   7     2685.98     2633.61    177.98 o 
   5  -9   7     4574.77     4578.51    223.20 o 
   6  -9   7     1021.98     1180.27    138.27 o 
   7  -9   7     1043.63     1117.64    156.47 o 
   8  -9   7      216.87     -129.06    195.68 o 
  -6  -8   7      230.50      200.90     85.30 o 
  -5  -8   7     5050.95     4823.24    195.92 o 
  -4  -8   7       91.31       77.30     56.73 o 
  -3  -8   7    19492.37    19485.41    496.23 o 
  -2  -8   7      371.59      521.47     90.18 o 
  -1  -8   7    12529.31    11773.92    123.51 o 
   0  -8   7     1054.93      993.41     73.77 o 
   1  -8   7    11433.00    11230.48    181.83 o 
   2  -8   7     1288.61     1257.07     67.71 o 
   3  -8   7    13919.30    13224.91    268.23 o 
   4  -8   7       26.72       18.03     60.22 o 
   5  -8   7    10482.69    10173.98    363.34 o 
   6  -8   7      484.31      655.10    202.70 o 
   7  -8   7     5080.78     5268.69    279.39 o 
   8  -8   7       44.26       39.25     95.40 o 
  -6  -7   7     1258.85     1805.25    136.38 o 
  -5  -7   7     3496.38     3163.45    146.27 o 
  -4  -7   7     2841.49     4554.01    266.62 o 
  -3  -7   7     7398.89     7144.77    192.13 o 
  -2  -7   7     2750.63     3067.19     70.26 o 
  -1  -7   7     9935.05     9861.42    128.10 o 
   0  -7   7      958.39     1019.56     39.74 o 
   1  -7   7    12247.68    12546.10    356.85 o 
   2  -7   7     1422.38     1566.95    108.03 o 
   3  -7   7    14631.88    14351.91    400.04 o 
   4  -7   7     1570.97     1762.28    125.73 o 
   5  -7   7    10059.99     9514.67    524.32 o 
   6  -7   7      167.43      273.23     93.20 o 
   7  -7   7     6011.85     5246.19    273.67 o 
   8  -7   7       63.23      224.12    111.91 o 
  -5  -6   7      550.50      293.39    124.11 o 
  -4  -6   7    11120.81    11753.69    314.81 o 
  -3  -6   7     2150.23     2264.30     83.42 o 
  -2  -6   7    17439.63    18833.75    257.89 o 
  -1  -6   7     2192.06     1923.83     71.68 o 
   0  -6   7    19213.65    18687.12    246.27 o 
   1  -6   7    11009.69    11012.20    140.50 o 
   2  -6   7    10474.35    11793.79    211.24 o 
   3  -6   7     7342.69     7408.02    164.76 o 
   4  -6   7     6541.42     6365.72    164.56 o 
   5  -6   7     4611.30     4974.99    292.59 o 
   6  -6   7     2897.17     3083.02    191.14 o 
   7  -6   7     2627.37     2683.76    187.31 o 
   8  -6   7     1169.52     1628.85    302.71 o 
  -7  -5   7      168.33      195.21     82.73 o 
  -6  -5   7    13057.40    13571.81    418.65 o 
  -5  -5   7      101.66      124.18     58.90 o 
  -4  -5   7    18503.60    17928.41    460.06 o 
  -3  -5   7      226.72      223.02     34.94 o 
  -2  -5   7    27484.65    29496.26    410.09 o 
  -1  -5   7     1142.48     1201.68     53.25 o 
   0  -5   7    30165.67    30204.98    773.16 o 
   1  -5   7       22.34       30.90     22.05 o 
   2  -5   7    22020.57    21617.96    384.49 o 
   3  -5   7      487.00      453.40     51.11 o 
   4  -5   7    17386.04    16740.19    351.78 o 
   5  -5   7      614.22      516.79     83.63 o 
   6  -5   7    10000.60    10252.49    579.00 o 
   7  -5   7      170.52      276.00    176.54 o 
   8  -5   7     3834.43     3741.72    238.89 o 
  -7  -4   7      338.23      378.76     86.66 o 
  -6  -4   7    14261.85    13523.86    407.16 o 
  -5  -4   7       43.99      114.28     98.82 o 
  -4  -4   7    15308.82    15264.33    277.78 o 
  -3  -4   7        6.87       16.87      9.80 o 
  -2  -4   7    38363.37    37614.23    462.42 o 
  -1  -4   7      902.79      893.43     27.43 o 
   0  -4   7    46140.87    49824.20    832.77 o 
   1  -4   7      171.17      226.35     33.04 o 
   2  -4   7    28166.81    26444.19    486.51 o 
   3  -4   7       78.30      127.60     70.73 o 
   4  -4   7    23957.18    24040.26    503.71 o 
   5  -4   7      104.20      145.65     53.76 o 
   6  -4   7    13218.70    13331.85    691.47 o 
   7  -4   7      421.91      462.40    107.16 o 
   8  -4   7     4847.53     4936.67    265.43 o 
  -7  -3   7      684.13     1012.14    107.30 o 
  -6  -3   7     3599.82     3377.13    160.81 o 
  -5  -3   7        6.96      -50.90     50.90 o 
  -4  -3   7     5064.49     4699.77    135.46 o 
  -3  -3   7        0.77       54.99     29.56 o 
  -2  -3   7    18386.55    17682.58    187.42 o 
  -1  -3   7     2750.55     2792.07     86.91 o 
   0  -3   7    35943.22    36604.11    564.63 o 
   1  -3   7     2988.92     2491.16     67.47 o 
   2  -3   7    22580.64    22757.85    415.38 o 
   3  -3   7       31.03       44.26     47.45 o 
   4  -3   7    10026.06     9557.19    220.72 o 
   5  -3   7      232.94      168.76     54.35 o 
   6  -3   7     7009.34     7116.06    252.75 o 
   7  -3   7     1165.64     1097.12    147.15 o 
   8  -3   7     2574.65     2472.82    187.86 o 
  -8  -2   7        3.99       67.58     76.63 o 
  -7  -2   7      868.60     1002.38    102.82 o 
  -6  -2   7        5.43       27.88     14.27 o 
  -5  -2   7      775.33      917.98     60.83 o 
  -4  -2   7      195.19      212.06     22.96 o 
  -3  -2   7     3734.53     3813.19     46.24 o 
  -2  -2   7      695.08     1072.01     44.89 o 
  -1  -2   7      415.41      432.19     27.23 o 
   0  -2   7     1641.19     1513.47     48.30 o 
   1  -2   7       85.50      154.53     41.02 o 
   2  -2   7      848.56     1168.61     59.80 o 
   3  -2   7      158.23      138.32     43.51 o 
   4  -2   7      321.47      258.98     54.41 o 
   5  -2   7       15.17       65.42     77.91 o 
   6  -2   7      395.30      449.97     89.59 o 
   7  -2   7      853.02      717.56     85.30 o 
   8  -2   7      247.47      170.68     92.48 o 
  -8  -1   7     2085.32     3099.73    184.20 o 
  -7  -1   7     1368.28     1226.69    101.39 o 
  -6  -1   7     3663.11     3406.54     77.82 o 
  -5  -1   7     1402.18     1793.24     42.22 o 
  -4  -1   7     7004.41     6355.90     67.97 o 
  -3  -1   7     3384.98     3511.81     78.32 o 
  -2  -1   7    17199.33    17560.18    204.71 o 
  -1  -1   7     3872.15     3842.20     97.54 o 
   0  -1   7     9796.87     8960.84    169.47 o 
   1  -1   7     1761.31     1561.25     57.70 o 
   2  -1   7     7183.12     7494.02    234.47 o 
   3  -1   7      303.17      401.39     52.67 o 
   4  -1   7     4586.84     4274.81    131.66 o 
   5  -1   7        3.18        8.56     45.18 o 
   6  -1   7     1745.26     2055.84    188.13 o 
   7  -1   7      165.90      380.61    113.40 o 
  -8   0   7     4787.94     4457.15    205.89 o 
  -7   0   7      661.03      735.39     75.51 o 
  -6   0   7     9336.77     9885.76    122.48 o 
  -5   0   7     1321.97     1231.86     45.97 o 
  -4   0   7    26472.76    27026.75    338.50 o 
  -3   0   7      302.65      406.03     33.14 o 
  -2   0   7    29106.41    30799.19    444.47 o 
  -1   0   7     2392.96     1878.10     48.21 o 
   0   0   7    23905.13    23447.68    395.00 o 
   1   0   7     1577.04     1731.09     61.14 o 
   2   0   7    21120.50    20634.22    550.91 o 
   3   0   7      253.52      269.43     49.49 o 
   4   0   7    14750.24    14451.23    316.93 o 
   5   0   7      202.23      185.01     66.63 o 
   6   0   7     5482.93     5275.27    213.12 o 
   7   0   7       19.08       -7.41     50.81 o 
  -8   1   7     5052.31     4769.18    212.02 o 
  -7   1   7      141.22      162.94     21.57 o 
  -6   1   7     7813.75     7771.47    167.39 o 
  -5   1   7      170.72      137.75     20.71 o 
  -4   1   7    22121.75    22868.63    266.34 o 
  -3   1   7       50.59       48.17     16.47 o 
  -2   1   7    34386.46    33580.29    486.95 o 
  -1   1   7      614.16      460.53     55.78 o 
   0   1   7    32299.65    32408.05    586.41 o 
   1   1   7       11.49       45.21     40.70 o 
   2   1   7    25117.49    24630.63    526.29 o 
   3   1   7       40.36       80.41     55.64 o 
   4   1   7    18182.82    17723.89    444.05 o 
   5   1   7       25.13       49.32     70.71 o 
   6   1   7     8116.97     7545.73    268.37 o 
   7   1   7        0.52      -69.99     69.99 o 
  -8   2   7     2158.21     2220.67     63.70 o 
  -7   2   7     3064.12     3234.57     57.39 o 
  -6   2   7     2861.25     2934.80    101.13 o 
  -5   2   7     4684.16     4264.34     67.78 o 
  -4   2   7     8464.96     8107.06    111.74 o 
  -3   2   7     5387.28     5409.94    100.47 o 
  -2   2   7     9594.29     9923.80    130.46 o 
  -1   2   7      832.86      638.43     40.02 o 
   0   2   7     7406.43     6941.71    150.74 o 
   1   2   7     1738.18     1375.65     61.61 o 
   2   2   7    14676.14    14881.14    290.24 o 
   3   2   7      534.00      387.98     69.88 o 
   4   2   7    15050.79    14575.33    324.05 o 
   5   2   7      671.21      690.75     80.42 o 
   6   2   7     5489.54     5793.28    405.20 o 
   7   2   7      245.53      262.62     95.23 o 
  -8   3   7      337.35      353.88     43.11 o 
  -7   3   7     7035.39     6375.97    112.40 o 
  -6   3   7      150.80      221.96     25.40 o 
  -5   3   7    10327.84    10134.01    120.19 o 
  -4   3   7     1920.48     2042.63     79.74 o 
  -3   3   7    12633.92    11188.47    164.13 o 
  -2   3   7     1618.41     1827.85     82.00 o 
  -1   3   7    12358.13    11499.44    192.38 o 
   0   3   7     3187.94     3641.44    272.60 o 
   1   3   7    12399.74    11093.13    211.38 o 
   2   3   7     3199.42     3426.85    111.19 o 
   3   3   7     7517.54     6950.51    203.65 o 
   4   3   7     5586.88     6309.68    170.79 o 
   5   3   7     2335.21     2334.86    128.03 o 
   6   3   7     1147.87     1243.35    120.38 o 
   7   3   7     1240.36     1278.40    217.44 o 
  -8   4   7        5.57       17.34     42.04 o 
  -7   4   7     6718.55     6149.88    165.39 o 
  -6   4   7       82.70       73.40     23.43 o 
  -5   4   7    12319.56    12039.62    194.83 o 
  -4   4   7        6.58       87.08     61.90 o 
  -3   4   7    14158.07    13605.82    193.28 o 
  -2   4   7        5.32      -16.41     33.71 o 
  -1   4   7    20827.65    20132.14    355.12 o 
   0   4   7       12.62       87.93     95.22 o 
   1   4   7    19436.04    18487.31    759.23 o 
   2   4   7       65.74       40.54     47.88 o 
   3   4   7     9236.29     8709.93    323.11 o 
   4   4   7        9.48        6.50     51.44 o 
   5   4   7     3740.38     3625.02    175.65 o 
   6   4   7       15.80      -34.91     72.19 o 
  -8   5   7        7.81      -45.60     56.12 o 
  -7   5   7     4118.44     4095.81    204.02 o 
  -6   5   7       13.08      -30.81     32.22 o 
  -5   5   7     6513.67     6226.08    108.80 o 
  -4   5   7      166.14      179.25     30.81 o 
  -3   5   7    11063.48    11370.95    185.55 o 
  -2   5   7      901.10      868.08     42.00 o 
  -1   5   7    11940.21    11590.15    225.64 o 
   0   5   7      953.95      850.34    140.87 o 
   1   5   7    11484.22    10910.24    258.08 o 
   2   5   7     2392.57     2402.54     96.78 o 
   3   5   7     5184.30     4999.50    169.60 o 
   4   5   7      858.97      648.05     71.42 o 
   5   5   7     2905.65     2759.80    122.33 o 
   6   5   7      693.46      842.93     85.80 o 
  -8   6   7       12.69      -17.09     42.92 o 
  -7   6   7      312.92      343.38    102.28 o 
  -6   6   7       25.41        5.69     32.13 o 
  -5   6   7      222.79      277.17     30.10 o 
  -4   6   7      694.67      814.89     40.71 o 
  -3   6   7      305.86      297.57     41.45 o 
  -2   6   7     2125.24     2321.80     77.86 o 
  -1   6   7     1237.25     1232.70     64.54 o 
   0   6   7     1368.23     1486.33     85.81 o 
   1   6   7      949.04      814.55     64.46 o 
   2   6   7     1161.94     1204.68     89.86 o 
   3   6   7     1389.26     1315.99    239.47 o 
   4   6   7     1118.27     1101.00    109.31 o 
   5   6   7      771.34      879.04     82.91 o 
   6   6   7      797.35      789.24     83.92 o 
  -8   7   7       24.14      -42.41     42.41 o 
  -7   7   7      686.71      772.26     77.58 o 
  -6   7   7       11.37       55.75     27.07 o 
  -5   7   7     2847.88     2854.21     84.65 o 
  -4   7   7      382.36      356.68     48.35 o 
  -3   7   7      857.19      774.75     46.60 o 
  -2   7   7       97.55      136.25     41.81 o 
  -1   7   7      981.41     1114.93     84.10 o 
   0   7   7      223.42      212.54     48.94 o 
   1   7   7      872.26      843.06     68.17 o 
   2   7   7      444.96      437.81     60.30 o 
   3   7   7      365.82      233.15     77.25 o 
   4   7   7      522.41      654.56    165.01 o 
   5   7   7       51.86      105.95    108.04 o 
  -7   8   7     3048.90     3061.16    142.37 o 
  -6   8   7        9.87        6.16     23.90 o 
  -5   8   7     6804.46     6872.82    156.74 o 
  -4   8   7      168.27      130.51     39.70 o 
  -3   8   7     4893.81     4831.85    119.14 o 
  -2   8   7       12.00        7.67     37.85 o 
  -1   8   7     5286.92     5175.12    239.03 o 
   0   8   7        8.11      177.68    158.34 o 
   1   8   7     4337.81     4804.53    178.82 o 
   2   8   7       65.87       -5.51     50.17 o 
   3   8   7     2875.24     2423.68    135.22 o 
   4   8   7      145.35       47.35     53.97 o 
   5   8   7     1030.13     1212.82    116.33 o 
  -7   9   7     3649.35     3614.97    168.06 o 
  -6   9   7        1.40       21.22     28.60 o 
  -5   9   7     5795.76     5630.07    107.88 o 
  -4   9   7        9.09      -16.08     30.43 o 
  -3   9   7     6467.53     6612.91    272.37 o 
  -2   9   7        5.97      -45.42     45.42 o 
  -1   9   7     8948.96     8689.01    215.77 o 
   0   9   7       46.21       74.35     48.61 o 
   1   9   7     5154.10     5302.17    222.54 o 
   2   9   7       83.30       72.38     68.82 o 
   3   9   7     4227.28     4639.31    366.20 o 
   4   9   7       25.32       47.65     55.63 o 
  -6  10   7      420.63      383.94     55.89 o 
  -5  10   7     3656.51     3448.66    125.37 o 
  -4  10   7      492.30      413.19     48.69 o 
  -3  10   7     4567.87     4315.54    147.79 o 
  -2  10   7      407.32      464.31     80.89 o 
  -1  10   7     4516.75     4738.98    188.23 o 
   0  10   7      169.93      312.56     60.95 o 
   1  10   7     3486.12     3373.51    233.84 o 
   2  10   7      323.56      361.18     68.64 o 
   3  10   7     3667.02     3817.45    157.01 o 
   4  10   7      142.42       84.15     60.32 o 
  -6  11   7      982.10     1449.53    134.71 o 
  -5  11   7      821.22      745.29     55.41 o 
  -4  11   7     1447.68     1632.02     99.94 o 
  -3  11   7     1526.86     1342.32     70.91 o 
  -2  11   7     1043.44     1247.96     91.58 o 
  -1  11   7     2128.04     2041.98    113.92 o 
   0  11   7      829.05     1072.01     88.74 o 
   1  11   7     1337.11     1395.85    175.25 o 
   2  11   7      655.38      825.30     87.68 o 
   3  11   7     1147.12     1149.29    132.61 o 
  -5  12   7       42.55       51.12     60.26 o 
  -4  12   7     1906.40     2104.85    183.42 o 
  -3  12   7      146.40       38.14     52.89 o 
  -2  12   7     1454.09     1838.76    137.58 o 
  -1  12   7      147.84       33.88     89.20 o 
   0  12   7     1152.54     1275.57    100.84 o 
   1  12   7      129.55       99.09     88.88 o 
   2  12   7      651.12      675.05     89.99 o 
  -4  13   7      920.67     1024.56    105.83 o 
  -3  13   7      260.01      205.86     80.06 o 
  -2  13   7      619.39      388.87    224.78 o 
  -1  13   7      131.68      138.66     82.49 o 
   0  13   7      886.19     1276.28    149.61 o 
   1  13   7      126.38      178.01    151.71 o 
  -2  14   7      156.03      311.85     84.22 o 
  -1  14   7      439.36      387.57    156.86 o 
   0 -19   8     1466.48     1472.58     96.10 o 
   1 -19   8       73.50       81.56     50.08 o 
   2 -19   8     1451.48     1138.07     94.30 o 
  -2 -18   8     1433.49     1592.78    143.93 o 
  -1 -18   8      203.89       80.00     36.03 o 
   0 -18   8     1988.68     2346.56    115.11 o 
   1 -18   8      271.82      136.17     61.61 o 
   2 -18   8     2890.74     2980.65    153.46 o 
   3 -18   8      319.50      191.52     67.77 o 
   4 -18   8     2493.59     2867.71    176.69 o 
  -3 -17   8     1072.07     1182.07    101.40 o 
  -2 -17   8     1461.62     1621.49     78.76 o 
  -1 -17   8     1284.87      994.38     48.51 o 
   0 -17   8     1694.72     2029.69     79.18 o 
   1 -17   8      912.46      781.74     47.77 o 
   2 -17   8     2417.74     2671.88    113.44 o 
   3 -17   8      436.54      262.13     66.67 o 
   4 -17   8     1603.21     1947.50    155.78 o 
   5 -17   8      357.42      262.66     86.75 o 
  -3 -16   8     2011.52     1981.48    121.50 o 
  -2 -16   8      337.08      408.51     40.24 o 
  -1 -16   8     2361.43     2044.20     59.32 o 
   0 -16   8      289.66      354.82     37.96 o 
   1 -16   8     2216.56     2159.21     52.63 o 
   2 -16   8      966.40     1153.61    359.73 o 
   3 -16   8     1053.80      956.93     82.99 o 
   4 -16   8      787.88     1036.82    151.49 o 
   5 -16   8     1253.76      864.61    379.49 o 
  -3 -15   8     1799.91     1721.68     55.85 o 
  -2 -15   8        0.12       32.27     22.62 o 
  -1 -15   8     3480.39     3199.65    195.80 o 
   0 -15   8       13.60       12.70     30.10 o 
   1 -15   8     3554.86     3461.59    166.52 o 
   2 -15   8        5.90       49.58     75.73 o 
   3 -15   8     1816.41     1911.86    124.72 o 
   4 -15   8        3.97      -11.73     55.52 o 
   5 -15   8     1613.85     1823.58    315.05 o 
   6 -15   8        0.47       23.50     70.85 o 
  -3 -14   8     2021.26     2047.06     89.11 o 
  -2 -14   8      177.97      199.84     30.89 o 
  -1 -14   8     2609.81     2328.63    141.75 o 
   0 -14   8      772.76      916.98     64.91 o 
   1 -14   8     2273.68     2365.38    131.85 o 
   2 -14   8      834.83      924.50    128.43 o 
   3 -14   8     2628.63     2488.08    108.57 o 
   4 -14   8      669.13      937.39    228.78 o 
   5 -14   8     1763.02     1812.08    208.19 o 
   6 -14   8      534.46      686.74    103.93 o 
  -3 -13   8      313.93      381.20     42.66 o 
  -2 -13   8      659.73      732.98     35.56 o 
  -1 -13   8      254.21      254.66     51.06 o 
   0 -13   8     2588.66     2490.64    127.72 o 
   1 -13   8      102.50       81.34     51.01 o 
   2 -13   8     2322.36     2462.34     87.93 o 
   3 -13   8      555.92      473.31     63.13 o 
   4 -13   8     1585.12     1428.07    225.69 o 
   5 -13   8      488.31      525.37    103.84 o 
   6 -13   8     1181.95     1317.16    147.41 o 
   7 -13   8      189.71      130.07    103.45 o 
  -3 -12   8      476.39      462.96     29.33 o 
  -2 -12   8      309.49      173.51     27.82 o 
  -1 -12   8     2742.54     2544.64     54.42 o 
   0 -12   8     1421.29     1474.55     89.63 o 
   1 -12   8     1452.64     1230.28     56.83 o 
   2 -12   8     1191.41     1371.40     97.06 o 
   3 -12   8      223.08      218.98     20.57 o 
   4 -12   8     1499.70     1783.40     97.44 o 
   5 -12   8      692.53      671.77    137.27 o 
   6 -12   8     1325.05     1542.65    244.42 o 
   7 -12   8      308.77      466.95    100.84 o 
  -4 -11   8      127.33      246.35     70.12 o 
  -3 -11   8     5552.41     5914.87     65.17 o 
  -2 -11   8      415.26      356.19     37.19 o 
  -1 -11   8    14183.99    13814.07    206.04 o 
   0 -11   8      238.47      227.29     57.66 o 
   1 -11   8    11394.07    10945.11    172.43 o 
   2 -11   8       45.62       35.31     20.08 o 
   3 -11   8     6218.16     6124.85    151.17 o 
   4 -11   8      765.16      850.47     59.88 o 
   5 -11   8     4827.62     4125.25    296.69 o 
   6 -11   8      608.17      411.63    211.41 o 
   7 -11   8     2570.95     2609.22   1508.49 o 
  -4 -10   8       49.48       84.69     60.60 o 
  -3 -10   8    13648.99    13349.18    148.33 o 
  -2 -10   8      721.51     1093.56     35.54 o 
  -1 -10   8    18282.21    18150.77    260.07 o 
   0 -10   8      101.34      206.28     24.23 o 
   1 -10   8    24003.34    22859.03    409.12 o 
   2 -10   8      239.71      287.72     37.38 o 
   3 -10   8    22178.61    22468.68    409.13 o 
   4 -10   8       70.10       44.11     58.14 o 
   5 -10   8    10441.94    10157.86    306.61 o 
   6 -10   8      141.43      121.12     97.54 o 
   7 -10   8     5798.79     5559.81    319.79 o 
  -5  -9   8     5953.41     6093.18    240.39 o 
  -4  -9   8      890.81      802.94     86.42 o 
  -3  -9   8    19130.96    17789.43    471.28 o 
  -2  -9   8      134.51      205.09     14.47 o 
  -1  -9   8    12203.68    12043.93    145.51 o 
   0  -9   8      735.04      927.54     35.05 o 
   1  -9   8    20267.67    18991.21    388.84 o 
   2  -9   8      174.70      260.20     38.98 o 
   3  -9   8    19712.10    19353.10    325.99 o 
   4  -9   8      156.69      144.92     44.53 o 
   5  -9   8    12445.50    12546.18    451.93 o 
   6  -9   8       43.93       43.96    151.69 o 
   7  -9   8     6516.23     7098.78    352.43 o 
  -7  -8   8      677.82      507.24    121.26 o 
  -6  -8   8     1946.53     2116.63    151.63 o 
  -5  -8   8     2592.28     2656.99    149.08 o 
  -4  -8   8     6296.14     6839.15    221.31 o 
  -3  -8   8     7676.81     6860.03    208.70 o 
  -2  -8   8     1058.41     1046.70     34.43 o 
  -1  -8   8     8092.30     7994.33    113.43 o 
   0  -8   8     2957.74     3539.57    112.55 o 
   1  -8   8    10268.61    10045.11    158.53 o 
   2  -8   8      844.35      811.01     63.90 o 
   3  -8   8     7641.58     7282.69    138.82 o 
   4  -8   8       23.86       42.23     67.85 o 
   5  -8   8     6714.22     6766.32    466.30 o 
   6  -8   8       40.53       32.84     81.91 o 
   7  -8   8     2963.73     2826.41    222.22 o 
  -7  -7   8       57.80       23.93     78.90 o 
  -6  -7   8     4806.52     4462.54    209.65 o 
  -5  -7   8        7.17      136.07     67.17 o 
  -4  -7   8     7744.13     8215.17    378.79 o 
  -3  -7   8        1.91       90.37     44.87 o 
  -2  -7   8     5812.53     6129.69     93.43 o 
  -1  -7   8        0.41       17.90     24.68 o 
   0  -7   8    10883.62    11786.99    194.01 o 
   1  -7   8      797.59      958.86     56.22 o 
   2  -7   8     2768.97     3247.51     75.94 o 
   3  -7   8      532.44      390.37     55.21 o 
   4  -7   8     1693.94     1861.77     93.63 o 
   5  -7   8      615.71      656.09    111.67 o 
   6  -7   8     1004.84     1133.91    137.29 o 
   7  -7   8      375.50      348.33    208.16 o 
   8  -7   8      310.37      399.91    129.46 o 
  -6  -6   8     4430.70     6321.67    250.96 o 
  -5  -6   8     2106.59     2174.66    220.25 o 
  -4  -6   8     7010.48     6915.77    214.36 o 
  -3  -6   8     3340.36     3450.78    289.15 o 
  -2  -6   8     6418.82     6912.57    246.04 o 
  -1  -6   8     7384.98     7414.22    129.03 o 
   0  -6   8     5654.41     5472.80    137.57 o 
   1  -6   8     8889.64     9427.89    143.68 o 
   2  -6   8     6112.28     6736.50    188.06 o 
   3  -6   8     3615.32     3349.59    108.20 o 
   4  -6   8     3905.90     4193.27    135.45 o 
   5  -6   8     1867.36     1888.34    148.80 o 
   6  -6   8     2174.60     2217.36    172.64 o 
   7  -6   8      829.35      547.23    126.75 o 
   8  -6   8      813.83      716.24    145.93 o 
  -7  -5   8     1287.32     1553.98    143.22 o 
  -6  -5   8      713.03      824.18    102.45 o 
  -5  -5   8     5670.94     4930.87    187.58 o 
  -4  -5   8     1913.28     2306.26    237.13 o 
  -3  -5   8     9556.46     8842.16    167.29 o 
  -2  -5   8     4459.09     4668.75     61.69 o 
  -1  -5   8    10794.70    10694.45    123.19 o 
   0  -5   8     2989.92     2855.04     60.59 o 
   1  -5   8     9349.08     9544.58    163.00 o 
   2  -5   8     3864.80     3537.88     98.36 o 
   3  -5   8    12288.29    11328.32    285.23 o 
   4  -5   8     3001.69     2974.97    140.08 o 
   5  -5   8     8349.72     8771.58    269.28 o 
   6  -5   8     1138.68     1045.47    116.23 o 
   7  -5   8     3701.78     3963.13    243.88 o 
   8  -5   8      560.93      471.89    130.75 o 
  -7  -4   8      763.15      744.74    104.65 o 
  -6  -4   8     1111.95     1309.50    117.19 o 
  -5  -4   8     3110.16     3223.70    232.83 o 
  -4  -4   8      145.92      218.09     57.43 o 
  -3  -4   8     8057.47     7391.23     70.71 o 
  -2  -4   8       18.19       78.24     22.60 o 
  -1  -4   8    22171.73    22581.35    295.60 o 
   0  -4   8     3233.23     3494.42     88.56 o 
   1  -4   8    11951.62    11419.63    199.90 o 
   2  -4   8        2.63        0.55     46.97 o 
   3  -4   8    11360.89    11220.49    402.33 o 
   4  -4   8       27.98       75.94     61.86 o 
   5  -4   8     8894.04     8298.08    226.77 o 
   6  -4   8        2.13       25.10     55.92 o 
   7  -4   8     4764.58     5227.58    199.53 o 
  -8  -3   8     3154.20     3883.96    381.71 o 
  -7  -3   8      104.59      191.85    138.85 o 
  -6  -3   8     6127.12     6366.27    236.90 o 
  -5  -3   8      489.34      727.76     56.70 o 
  -4  -3   8     8870.16     9799.86    130.43 o 
  -3  -3   8     1520.63     1677.53     53.80 o 
  -2  -3   8    12164.71    12569.82    192.37 o 
  -1  -3   8     8865.07     8515.12    121.01 o 
   0  -3   8    16186.47    16952.93    229.11 o 
   1  -3   8     2587.93     2452.92     90.63 o 
   2  -3   8     6574.16     6473.00    174.40 o 
   3  -3   8     5062.34     4981.62    224.71 o 
   4  -3   8     4138.54     4014.75    228.17 o 
   5  -3   8     3151.42     3053.88    163.83 o 
   6  -3   8     2272.71     2103.59    218.88 o 
   7  -3   8     3652.02     3712.30    231.76 o 
  -8  -2   8     6605.37     6418.19    284.61 o 
  -7  -2   8        1.13       60.05     68.56 o 
  -6  -2   8    16264.67    15436.14    341.59 o 
  -5  -2   8      165.95      183.87     21.59 o 
  -4  -2   8    24963.30    24293.37    300.80 o 
  -3  -2   8       67.46      109.67     17.53 o 
  -2  -2   8    39508.89    39830.39    543.40 o 
  -1  -2   8      506.10      617.77     35.01 o 
   0  -2   8    52000.55    49931.57   1025.05 o 
   1  -2   8      616.22      663.10     57.71 o 
   2  -2   8    26102.54    25616.71    502.65 o 
   3  -2   8      623.36      625.55    111.52 o 
   4  -2   8    12244.77    12999.20    440.88 o 
   5  -2   8      514.41      475.40     71.52 o 
   6  -2   8     7503.98     7565.08    227.36 o 
   7  -2   8      781.30      585.42    111.31 o 
  -8  -1   8     6666.81     6965.66    466.20 o 
  -7  -1   8        6.26       21.98     19.62 o 
  -6  -1   8    16445.31    16413.58    207.61 o 
  -5  -1   8       10.24       12.90     28.70 o 
  -4  -1   8    26425.95    26266.64    329.47 o 
  -3  -1   8      209.72      383.59     53.89 o 
  -2  -1   8    33287.47    33099.18    501.72 o 
  -1  -1   8      126.09      108.65     22.86 o 
   0  -1   8    51560.97    51003.96   1062.83 o 
   1  -1   8       13.02       13.64     31.48 o 
   2  -1   8    25719.33    24755.59    533.23 o 
   3  -1   8       29.49       -9.09     51.17 o 
   4  -1   8    17099.80    16800.32    514.87 o 
   5  -1   8        6.42       31.34     74.03 o 
   6  -1   8     8342.89     8623.89    254.97 o 
   7  -1   8       26.77        2.68     75.63 o 
  -8   0   8     2692.39     2767.81    175.01 o 
  -7   0   8      178.73      141.43     19.95 o 
  -6   0   8     8229.38     8104.95    169.78 o 
  -5   0   8      754.25      676.23     26.86 o 
  -4   0   8    11208.22    11325.64    170.71 o 
  -3   0   8      641.84      685.91     53.43 o 
  -2   0   8    16473.71    17156.58    243.27 o 
  -1   0   8      106.78      120.09     27.86 o 
   0   0   8    21496.44    21696.02    485.07 o 
   1   0   8     2065.17     2006.80     73.64 o 
   2   0   8     9836.13     9760.15    208.07 o 
   3   0   8       74.42       70.85     45.80 o 
   4   0   8    10734.44    10514.27    526.07 o 
   5   0   8      193.03      272.70     63.92 o 
   6   0   8     6163.66     6273.34    241.19 o 
   7   0   8      177.61       90.00     79.52 o 
  -8   1   8       29.47      -45.01     72.66 o 
  -7   1   8     1127.86     1100.67     86.54 o 
  -6   1   8      563.08      670.05     31.36 o 
  -5   1   8     1704.35     1651.86     38.15 o 
  -4   1   8      568.60      528.69     34.52 o 
  -3   1   8     4337.92     4081.04    108.01 o 
  -2   1   8      781.70      828.82     34.38 o 
  -1   1   8      370.77      366.31     38.50 o 
   0   1   8     1264.90     1300.22    195.65 o 
   1   1   8      114.35      179.96     41.81 o 
   2   1   8     2925.14     3018.72    123.56 o 
   3   1   8       19.35       30.54     84.76 o 
   4   1   8     2406.67     2650.84    123.46 o 
   5   1   8        7.21      -12.11     60.04 o 
   6   1   8     1509.94     1474.55    103.77 o 
   7   1   8       34.51      -62.63     62.63 o 
  -8   2   8      865.46     1002.48    188.30 o 
  -7   2   8     1496.27     1569.43     40.53 o 
  -6   2   8     1873.63     1668.07     57.00 o 
  -5   2   8     1717.52     1712.27     41.16 o 
  -4   2   8     1586.88     1214.02     66.41 o 
  -3   2   8     4990.26     4690.55     75.62 o 
  -2   2   8     5703.59     5811.99    116.90 o 
  -1   2   8      904.28      803.50     61.82 o 
   0   2   8      583.31      462.26     68.78 o 
   1   2   8     1452.81     1600.64     73.14 o 
   2   2   8      273.91      248.88     65.14 o 
   3   2   8      744.57      609.19     75.59 o 
   4   2   8      220.35      170.52     56.93 o 
   5   2   8       81.07       26.94     67.50 o 
   6   2   8      178.11      218.38    100.60 o 
   7   2   8       59.58      101.83    124.34 o 
  -8   3   8     2569.64     2711.97    122.73 o 
  -7   3   8      433.98      479.71     63.41 o 
  -6   3   8     4604.40     4658.95     90.30 o 
  -5   3   8     1945.86     1878.65     52.51 o 
  -4   3   8     6230.45     5680.13     99.89 o 
  -3   3   8     2042.79     2033.01     52.23 o 
  -2   3   8    15028.05    14422.23    296.08 o 
  -1   3   8     2018.72     1714.50     64.52 o 
   0   3   8     9337.62     8972.28    212.22 o 
   1   3   8     2469.43     2437.53    114.84 o 
   2   3   8     9198.29     8618.76    242.52 o 
   3   3   8      161.77      107.40     50.60 o 
   4   3   8     6472.67     6383.75    235.90 o 
   5   3   8       62.02      121.55    104.35 o 
   6   3   8     2523.60     2418.41    414.85 o 
  -8   4   8     2448.01     2524.06     76.23 o 
  -7   4   8        0.24      -30.84     30.84 o 
  -6   4   8     3428.01     3513.73    100.74 o 
  -5   4   8      194.03      146.63     30.48 o 
  -4   4   8     8548.67     8500.79    200.95 o 
  -3   4   8       20.11       29.99     29.74 o 
  -2   4   8    20262.36    19616.47    534.81 o 
  -1   4   8       17.47      -17.76     44.67 o 
   0   4   8    11615.69    11172.08    614.94 o 
   1   4   8      438.55      448.19     55.74 o 
   2   4   8    15674.56    15282.82    388.17 o 
   3   4   8      151.09      155.78     53.67 o 
   4   4   8     6795.77     6213.30    342.63 o 
   5   4   8       31.06       -5.07    119.40 o 
   6   4   8     3818.03     3866.62    269.11 o 
  -8   5   8      984.68     1053.84     54.98 o 
  -7   5   8      999.20     1068.20    119.97 o 
  -6   5   8     2382.51     2517.15     71.24 o 
  -5   5   8     1236.03     1273.70     51.26 o 
  -4   5   8     7670.87     7805.77    128.30 o 
  -3   5   8     4365.69     4143.41     87.50 o 
  -2   5   8    11930.76    12133.87    292.70 o 
  -1   5   8     2236.62     2095.09     98.51 o 
   0   5   8     8174.23     7651.58    246.76 o 
   1   5   8     1755.99     1767.15    208.70 o 
   2   5   8     7844.35     8036.88    352.04 o 
   3   5   8      323.27      366.28    102.20 o 
   4   5   8     3566.50     3509.28    177.20 o 
   5   5   8      117.18      169.85     84.31 o 
   6   5   8     3014.86     3328.20    202.63 o 
  -8   6   8      281.53      264.62     97.20 o 
  -7   6   8     4337.77     4299.53    234.29 o 
  -6   6   8      842.05      763.32    117.04 o 
  -5   6   8     6649.14     6542.68    192.54 o 
  -4   6   8     1622.93     1753.76    107.04 o 
  -3   6   8     4042.46     3768.05    141.47 o 
  -2   6   8      452.57      546.04     66.47 o 
  -1   6   8     6742.33     6709.67    158.86 o 
   0   6   8     2159.29     2564.79    208.17 o 
   1   6   8     5261.01     4917.01    170.47 o 
   2   6   8     2003.43     1980.87     98.59 o 
   3   6   8     1805.98     1890.86    119.35 o 
   4   6   8     1001.29     1272.76    152.49 o 
   5   6   8     1374.85     1752.25    322.64 o 
  -7   7   8     5466.85     5427.54    190.33 o 
  -6   7   8      107.75      108.07     36.23 o 
  -5   7   8     9746.17     9419.42    161.83 o 
  -4   7   8       36.36        6.91     46.19 o 
  -3   7   8     8557.99     8394.59    262.90 o 
  -2   7   8       35.07      -30.14     40.03 o 
  -1   7   8    11402.08    11293.70    423.26 o 
   0   7   8       46.01       87.21     59.04 o 
   1   7   8     6876.35     6716.47    299.52 o 
   2   7   8       29.27       11.56     47.53 o 
   3   7   8     4145.28     4061.26    192.77 o 
   4   7   8      279.75      248.25     78.20 o 
   5   7   8     1916.74     2005.40    124.60 o 
  -7   8   8     2859.15     2946.48    146.85 o 
  -6   8   8       63.32       41.47     40.29 o 
  -5   8   8     4771.72     4684.79    119.39 o 
  -4   8   8      198.33      198.69     52.84 o 
  -3   8   8     4673.01     4435.37    157.41 o 
  -2   8   8        4.37      -63.60     75.00 o 
  -1   8   8     7316.82     7256.68    191.23 o 
   0   8   8      377.89      335.78     61.21 o 
   1   8   8     4313.77     4356.79    186.99 o 
   2   8   8      296.98      279.75     75.86 o 
   3   8   8     4037.81     4048.73    207.75 o 
   4   8   8       27.39       51.98     79.05 o 
  -7   9   8      598.11      614.33     91.37 o 
  -6   9   8       13.08       -3.49     33.78 o 
  -5   9   8     1330.63     1295.81    103.11 o 
  -4   9   8       46.79       28.26     42.14 o 
  -3   9   8     1677.28     1539.61    189.44 o 
  -2   9   8        6.53      -23.27     46.77 o 
  -1   9   8     1186.27     1133.43     99.99 o 
   0   9   8      540.86      324.65     64.33 o 
   1   9   8     1134.14     1323.12    165.61 o 
   2   9   8      467.89      283.04    120.38 o 
   3   9   8     1357.13     1387.41    206.94 o 
   4   9   8      325.27      191.13    181.43 o 
  -6  10   8        3.15       29.40     80.25 o 
  -5  10   8        8.43       34.54     41.90 o 
  -4  10   8        7.30      -25.42     36.56 o 
  -3  10   8       35.16       86.72     60.48 o 
  -2  10   8       50.53       71.92     54.53 o 
  -1  10   8        1.00       86.57     74.22 o 
   0  10   8      247.70      227.28     83.47 o 
   1  10   8        5.14      -17.04     53.86 o 
   2  10   8      249.77      154.97     66.17 o 
   3  10   8        0.16        4.98     57.59 o 
  -5  11   8      671.80      784.45    101.17 o 
  -4  11   8        0.68       -8.68     37.36 o 
  -3  11   8     1425.00     1600.92     96.02 o 
  -2  11   8       16.40       47.76     57.04 o 
  -1  11   8     1069.47     1243.87    150.76 o 
   0  11   8       27.96      -43.14     59.19 o 
   1  11   8      493.24      590.12    111.59 o 
   2  11   8       21.01       41.53     61.32 o 
  -5  12   8     1466.57     1269.94    135.94 o 
  -4  12   8       51.03       75.09     46.07 o 
  -3  12   8     2540.96     2442.57    105.27 o 
  -2  12   8       19.03      -71.64     84.51 o 
  -1  12   8     1976.77     2281.24    136.39 o 
   0  12   8       14.00       30.75     80.54 o 
   1  12   8     1494.28     1781.40    128.64 o 
  -3  13   8     1669.33     1731.64    168.11 o 
  -2  13   8      160.27      158.63     75.76 o 
  -1  13   8     1719.81     1718.01    130.48 o 
   0  13   8      120.85      233.26    105.40 o 
   1 -19   9       82.71       31.63     74.90 o 
  -2 -18   9       76.34      207.83     61.91 o 
  -1 -18   9       26.00      -30.51     30.51 o 
   0 -18   9      194.21      217.03     46.84 o 
   1 -18   9       37.17       56.46     44.89 o 
   2 -18   9      173.05      208.43     61.75 o 
   3 -18   9        0.25       30.95    116.70 o 
  -3 -17   9      168.38       65.07     63.92 o 
  -2 -17   9      378.77      458.03     43.60 o 
  -1 -17   9        4.46      -15.20     37.76 o 
   0 -17   9      249.21      178.68     36.35 o 
   1 -17   9        1.39       21.72     86.84 o 
   2 -17   9      518.28      455.02     65.96 o 
   3 -17   9        4.40       64.01     70.41 o 
   4 -17   9      202.71      105.90     70.80 o 
  -3 -16   9       21.40       50.94     60.09 o 
  -2 -16   9     1828.04     1573.75    160.35 o 
  -1 -16   9       45.33       69.68     28.23 o 
   0 -16   9     2200.44     2312.12     96.04 o 
   1 -16   9        7.69       12.82     36.71 o 
   2 -16   9     2906.21     2973.70    128.26 o 
   3 -16   9        8.50       45.12     65.21 o 
   4 -16   9     2434.92     2436.12    313.10 o 
   5 -16   9        1.64       82.28     73.13 o 
  -3 -15   9       60.58       58.90     59.14 o 
  -2 -15   9     2706.72     2792.19    159.95 o 
  -1 -15   9       27.14       48.15     30.31 o 
   0 -15   9     4324.55     4209.08    108.66 o 
   1 -15   9       24.44      -37.21     37.21 o 
   2 -15   9     6905.90     6922.91    280.27 o 
   3 -15   9      117.69      100.19     53.96 o 
   4 -15   9     5577.38     6036.26    335.91 o 
   5 -15   9       71.14      -48.35     66.80 o 
   6 -15   9     3276.39     3514.01    322.89 o 
  -5 -14   9      624.46      756.27    121.12 o 
  -3 -14   9      807.50      849.23     51.04 o 
  -2 -14   9     2797.87     3221.20     66.46 o 
  -1 -14   9     1235.54     1126.26     51.81 o 
   0 -14   9     6513.38     6499.70    128.26 o 
   1 -14   9     1483.03     1423.04    111.65 o 
   2 -14   9     5969.87     6045.96    185.72 o 
   3 -14   9      479.08      536.91     67.63 o 
   4 -14   9     5065.15     5037.62    178.78 o 
   5 -14   9      355.22      443.60    105.36 o 
   6 -14   9     3221.99     3635.45    186.92 o 
  -5 -13   9     2257.37     2142.70    164.64 o 
  -3 -13   9     3372.05     3177.85     92.96 o 
  -2 -13   9     1571.28     1730.40     61.88 o 
  -1 -13   9     5647.80     5419.37     91.39 o 
   0 -13   9     2653.00     2772.21     63.83 o 
   1 -13   9     3141.79     2801.18    166.06 o 
   2 -13   9     1790.65     1929.32    136.75 o 
   3 -13   9     3143.58     2867.57    137.01 o 
   4 -13   9     2665.30     2708.95    260.47 o 
   5 -13   9     1602.12     1539.86    113.59 o 
   6 -13   9     1459.96     2304.36    881.71 o 
  -6 -12   9       29.76       62.60     91.00 o 
  -5 -12   9     3106.53     3163.55    189.69 o 
  -3 -12   9     6100.87     6039.57    100.05 o 
  -2 -12   9        1.67        4.34     22.95 o 
  -1 -12   9    10048.22     9760.66    181.06 o 
   0 -12   9       44.70      102.58     26.18 o 
   1 -12   9     7214.24     7114.81    110.36 o 
   2 -12   9       28.01       18.39     25.74 o 
   3 -12   9     4741.73     4635.63     96.96 o 
   4 -12   9       69.21       89.63     72.15 o 
   5 -12   9     2979.17     2956.17    206.19 o 
   6 -12   9       49.07       20.27     95.74 o 
   7 -12   9     1503.94     1513.48    194.13 o 
  -6 -11   9      184.14       52.53     86.52 o 
  -5 -11   9     2270.70     2426.39    163.12 o 
  -4 -11   9      158.89      -37.65    113.06 o 
  -3 -11   9     4541.60     4505.74     48.50 o 
  -2 -11   9      259.43      226.23     39.72 o 
  -1 -11   9    10175.18     9581.16    139.66 o 
   0 -11   9      708.24      787.50     84.57 o 
   1 -11   9     7870.04     7673.08    129.43 o 
   2 -11   9      738.56      797.14    135.43 o 
   3 -11   9     6369.91     5963.04    104.46 o 
   4 -11   9      162.59      263.49     53.07 o 
   5 -11   9     3609.03     3374.22     83.07 o 
   6 -11   9      509.99      488.60    130.78 o 
   7 -11   9     2148.98     2008.05    216.05 o 
  -4 -10   9      184.72      234.49     71.14 o 
  -3 -10   9      535.93      502.67     54.26 o 
  -2 -10   9       84.29      104.69     42.89 o 
  -1 -10   9     1731.41     1675.91     38.84 o 
   0 -10   9     1297.20     1238.73     41.87 o 
   1 -10   9     3850.22     3610.68    118.28 o 
   2 -10   9      281.75      239.94     43.45 o 
   3 -10   9     3037.78     2890.92     89.27 o 
   4 -10   9      615.31      666.08     87.08 o 
   5 -10   9     1926.15     1746.50    163.00 o 
   6 -10   9     1651.19     1737.16    178.37 o 
   7 -10   9      968.06     1059.62    297.83 o 
  -5  -9   9      770.71     3327.54    315.01 o 
  -4  -9   9      164.72      242.05     69.34 o 
  -3  -9   9      336.07      350.47     11.66 o 
  -2  -9   9       32.40       64.39     43.23 o 
  -1  -9   9     1024.67     1008.43     42.53 o 
   0  -9   9     1096.98     1079.23     42.34 o 
   1  -9   9      241.99      303.54     56.59 o 
   2  -9   9     1487.09     1577.69     83.35 o 
   3  -9   9     1566.23     1802.41     81.20 o 
   4  -9   9     1170.69      525.17    395.05 o 
   5  -9   9       21.07      -10.07     77.34 o 
   6  -9   9     2299.61     2475.23    198.67 o 
   7  -9   9        4.51        9.18     95.57 o 
  -7  -8   9     2742.17     4351.07    262.79 o 
  -6  -8   9       25.23      -51.95     74.15 o 
  -5  -8   9     5819.86     5984.36    235.84 o 
  -4  -8   9      749.00      994.82     91.91 o 
  -3  -8   9    11341.58    11239.66    228.74 o 
  -2  -8   9       52.27       46.82     12.14 o 
  -1  -8   9     7852.77     8039.32    127.95 o 
   0  -8   9      359.16      294.78     46.33 o 
   1  -8   9    12378.70    12675.10    252.06 o 
   2  -8   9     1785.94     1797.14     52.49 o 
   3  -8   9    16384.12    17092.06    301.63 o 
   4  -8   9      456.47      406.86     94.66 o 
   5  -8   9     3714.29     3920.73    376.32 o 
   6  -8   9      607.50      646.84    128.17 o 
   7  -8   9     1167.01     1438.35    318.71 o 
  -7  -7   9     5006.94     4989.30    260.82 o 
  -6  -7   9        0.18       34.91     71.48 o 
  -5  -7   9    12196.52    12289.43    393.30 o 
  -4  -7   9        0.60      -15.05     97.71 o 
  -3  -7   9    25986.15    26451.91    500.13 o 
  -2  -7   9      117.68      112.39     36.63 o 
  -1  -7   9    22745.30    23536.18    374.64 o 
   0  -7   9      164.89      343.39     87.34 o 
   1  -7   9    23813.43    23252.98    435.25 o 
   2  -7   9        4.94       -2.69     31.85 o 
   3  -7   9    31325.35    31989.44    872.66 o 
   4  -7   9       90.00       86.07     65.09 o 
   5  -7   9    10349.28    10245.63    509.29 o 
   6  -7   9       24.20       14.44     83.44 o 
   7  -7   9     4799.31     5119.47    301.22 o 
  -7  -6   9     4423.31     4039.72    223.37 o 
  -6  -6   9      452.88      396.52     91.88 o 
  -5  -6   9    14433.38    13542.74    595.93 o 
  -4  -6   9      228.68      241.30     47.29 o 
  -3  -6   9    24267.99    23699.78    319.03 o 
  -2  -6   9      185.69      298.36     27.53 o 
  -1  -6   9    24196.77    24339.49    322.37 o 
   0  -6   9      521.22      719.36    101.28 o 
   1  -6   9    22657.10    22710.52    387.18 o 
   2  -6   9        2.26        7.37     70.76 o 
   3  -6   9    25766.17    24958.60    529.79 o 
   4  -6   9      236.71      201.19     71.29 o 
   5  -6   9    13559.07    13974.38    368.71 o 
   6  -6   9        9.09      -36.09     60.60 o 
   7  -6   9     6872.47     6891.65    345.99 o 
  -8  -5   9     1583.62     1757.39    310.64 o 
  -6  -5   9     1552.48     1974.67    242.42 o 
  -5  -5   9     3695.97     3334.05    162.71 o 
  -4  -5   9     1632.82     1507.18     92.55 o 
  -3  -5   9    12791.27    12041.77    109.29 o 
  -2  -5   9     2482.82     2564.38     38.19 o 
  -1  -5   9    10787.90    10656.27    186.89 o 
   0  -5   9     3496.56     3545.78     73.53 o 
   1  -5   9    15175.02    15282.76    251.69 o 
   2  -5   9     2385.27     2275.11    278.06 o 
   3  -5   9    12889.29    12089.49    271.71 o 
   4  -5   9      562.34      846.54    217.66 o 
   5  -5   9     7182.62     7348.60    262.84 o 
   6  -5   9      153.86      173.63     70.98 o 
   7  -5   9     4786.88     4798.92    209.10 o 
  -8  -4   9     3313.42     3001.14    206.77 o 
  -7  -4   9        5.12      -40.84     76.56 o 
  -6  -4   9     3591.64     3904.57    186.47 o 
  -5  -4   9       90.41       80.87     56.03 o 
  -4  -4   9     7386.58     7133.78     85.64 o 
  -3  -4   9      376.33      309.78     37.63 o 
  -2  -4   9    11204.94    11726.06    129.13 o 
  -1  -4   9     3365.48     3384.15    141.08 o 
   0  -4   9    16408.73    16863.79    237.93 o 
   1  -4   9     2529.68     2573.69     80.15 o 
   2  -4   9     8369.15     8663.90    189.02 o 
   3  -4   9     1133.81     1232.80    258.08 o 
   4  -4   9     2629.27     2354.38    112.83 o 
   5  -4   9      627.81      565.61    135.97 o 
   6  -4   9     1032.92     1270.84    105.70 o 
   7  -4   9     1186.00     1331.50    209.50 o 
  -8  -3   9     3284.24     3698.10    224.76 o 
  -7  -3   9      453.43      612.03    101.81 o 
  -6  -3   9     6832.38     7307.11    428.61 o 
  -5  -3   9     1165.73      939.17     73.43 o 
  -4  -3   9    10244.98    10857.38    119.07 o 
  -3  -3   9     1878.12     1870.53     43.20 o 
  -2  -3   9    15776.67    15592.23    198.71 o 
  -1  -3   9      892.08      874.17     45.68 o 
   0  -3   9    17475.25    17418.63    267.79 o 
   1  -3   9     1567.78     1448.66    127.65 o 
   2  -3   9     7773.67     7597.39    300.37 o 
   3  -3   9      576.40      514.15     64.07 o 
   4  -3   9     4652.21     4612.67    158.26 o 
   5  -3   9      803.84      919.60    112.16 o 
   6  -3   9     1827.67     1698.46    117.50 o 
   7  -3   9      280.07      344.86     88.08 o 
  -8  -2   9     1582.19     1813.72    163.25 o 
  -7  -2   9     1032.05      882.68    112.55 o 
  -6  -2   9     2741.42     2646.90    138.40 o 
  -5  -2   9     3025.62     3064.07     57.13 o 
  -4  -2   9     4965.65     5152.30    104.74 o 
  -3  -2   9     7180.72     6876.93     79.68 o 
  -2  -2   9     5962.45     5645.20    199.09 o 
  -1  -2   9     8095.79     8646.80    134.54 o 
   0  -2   9     7966.63     7681.42    178.45 o 
   1  -2   9    11087.05    10318.79    321.55 o 
   2  -2   9     4902.31     4706.61    159.41 o 
   3  -2   9     4357.20     4623.53    146.92 o 
   4  -2   9     3726.67     3992.14    145.04 o 
   5  -2   9     4365.98     4387.19    166.11 o 
   6  -2   9     1494.05     1619.01    201.27 o 
   7  -2   9     2814.70     2985.78    192.38 o 
  -8  -1   9        9.95       55.04     84.01 o 
  -7  -1   9     1179.84     1329.49    209.27 o 
  -6  -1   9       48.52        0.27     14.18 o 
  -5  -1   9     2522.25     2528.05     49.47 o 
  -4  -1   9       16.20        2.72     16.77 o 
  -3  -1   9     2383.29     2353.35     54.83 o 
  -2  -1   9      776.30      859.41     59.57 o 
  -1  -1   9     8402.74     8297.58    136.11 o 
   0  -1   9       61.71       41.22     32.51 o 
   1  -1   9    23461.02    23734.93    522.46 o 
   2  -1   9       16.55       34.00     42.55 o 
   3  -1   9     6889.50     7168.63    227.28 o 
   4  -1   9      677.41      704.74     94.13 o 
   5  -1   9     6050.31     6556.37    208.85 o 
   6  -1   9      529.89      449.16    106.73 o 
   7  -1   9     3521.42     3787.14    178.53 o 
  -8   0   9     2173.51     2009.30    163.18 o 
  -7   0   9      383.16      428.89     31.31 o 
  -6   0   9     4634.22     4371.27     76.34 o 
  -5   0   9     1099.58     1084.80     45.00 o 
  -4   0   9     5139.00     4739.39    125.03 o 
  -3   0   9     1003.27     1400.53     73.22 o 
  -2   0   9     3011.02     2901.00     77.34 o 
  -1   0   9     3980.22     3781.53    100.58 o 
   0   0   9     3204.83     2791.51     83.44 o 
   1   0   9    11092.14    11299.05    268.19 o 
   2   0   9     3613.76     3781.80    145.45 o 
   3   0   9     4045.94     3889.57    133.40 o 
   4   0   9     1661.34     1717.34    102.32 o 
   5   0   9     3567.82     3560.31    151.98 o 
   6   0   9      227.24      175.38    107.91 o 
   7   0   9     1975.70     2386.37    166.90 o 
  -8   1   9     4930.03     4805.51    376.32 o 
  -7   1   9       36.99       30.14     19.61 o 
  -6   1   9    11025.80    10886.76    171.78 o 
  -5   1   9      362.81      467.77     29.37 o 
  -4   1   9    16692.60    16110.47    253.59 o 
  -3   1   9       36.60       44.51     37.48 o 
  -2   1   9    18678.52    18029.78    309.48 o 
  -1   1   9     1110.91     1156.23     99.82 o 
   0   1   9    11488.21    10617.98    264.46 o 
   1   1   9     2051.19     1968.58    139.00 o 
   2   1   9    10105.02     9525.78    220.41 o 
   3   1   9      724.82      774.89     74.71 o 
   4   1   9     8879.68     8943.17    240.99 o 
   5   1   9      711.02      539.42     95.07 o 
   6   1   9     2952.58     3362.22    245.81 o 
  -8   2   9     5417.56     4925.96    231.30 o 
  -7   2   9        1.75        4.17     39.05 o 
  -6   2   9     9407.22     8692.63    155.74 o 
  -5   2   9        2.84      -27.92     27.92 o 
  -4   2   9    16832.88    16891.58    240.92 o 
  -3   2   9        2.23       55.42     26.33 o 
  -2   2   9    32652.63    32093.67    515.75 o 
  -1   2   9       25.04      113.91     36.03 o 
   0   2   9    20900.84    20287.47    390.13 o 
   1   2   9       31.75       19.29     48.75 o 
   2   2   9    17454.28    16296.54    549.43 o 
   3   2   9       89.85       74.19     52.40 o 
   4   2   9    11165.42    11058.92    291.58 o 
   5   2   9        1.83       -2.50     64.75 o 
   6   2   9     5365.58     5083.86    201.24 o 
  -8   3   9     2998.05     3139.77     69.34 o 
  -7   3   9       80.23       33.09     42.46 o 
  -6   3   9     4993.13     5190.03    141.26 o 
  -5   3   9      114.05      148.60    102.51 o 
  -4   3   9    10246.42     9783.54    181.11 o 
  -3   3   9      136.92      186.82     30.88 o 
  -2   3   9    18605.94    18716.59    330.54 o 
  -1   3   9       24.53      134.23     94.61 o 
   0   3   9    15194.78    14796.10    341.03 o 
   1   3   9        1.70       -3.38    103.64 o 
   2   3   9    13897.13    13648.68    746.76 o 
   3   3   9      246.97      322.39     64.11 o 
   4   3   9     6414.68     7074.48    219.85 o 
   5   3   9       85.19       46.50     70.56 o 
   6   3   9     3700.02     4062.39    181.63 o 
  -8   4   9      545.47      511.37    105.89 o 
  -7   4   9      578.25      473.38     50.43 o 
  -6   4   9      932.41     1118.84    112.93 o 
  -5   4   9     1069.61      975.73     49.34 o 
  -4   4   9     2904.64     2985.61     71.46 o 
  -3   4   9      988.42      877.91     88.89 o 
  -2   4   9     5506.21     5407.92    228.70 o 
  -1   4   9     1394.57     1497.36     71.88 o 
   0   4   9     4537.91     4119.42    314.32 o 
   1   4   9     1056.55     1014.33    155.57 o 
   2   4   9     4823.89     4581.09    146.47 o 
   3   4   9       74.79       -6.44     55.99 o 
   4   4   9     1927.45     1554.46    105.77 o 
   5   4   9       29.09       74.78     92.11 o 
   6   4   9     1253.09     1356.45    241.27 o 
  -7   5   9     1415.65     1485.54     91.45 o 
  -6   5   9       68.09      103.78     29.17 o 
  -5   5   9     2638.84     2558.13     67.31 o 
  -4   5   9      465.63      365.19     41.70 o 
  -3   5   9     1181.72     1036.91     59.70 o 
  -2   5   9       38.49       27.22     31.50 o 
  -1   5   9     1306.82     1464.92    109.36 o 
   0   5   9      142.52       88.29     47.21 o 
   1   5   9     1955.48     1813.15     93.25 o 
   2   5   9       35.16       22.22     61.95 o 
   3   5   9      162.29      164.08     60.72 o 
   4   5   9        0.32       43.06     64.77 o 
   5   5   9       54.60        7.73     82.57 o 
  -7   6   9     1025.37     1030.09    147.34 o 
  -6   6   9     1444.64     1466.34    132.33 o 
  -5   6   9     1963.05     1878.16     63.39 o 
  -4   6   9     2091.28     2141.85     79.47 o 
  -3   6   9     2084.07     2267.94     84.13 o 
  -2   6   9     3887.35     3739.57    166.66 o 
  -1   6   9     1069.36      895.21    134.34 o 
   0   6   9     3616.95     3669.94    126.32 o 
   1   6   9      730.80      730.51    110.87 o 
   2   6   9     2229.18     2015.44    175.88 o 
   3   6   9      260.14      257.68     67.62 o 
   4   6   9      964.36      690.33    117.24 o 
   5   6   9      126.43      137.76    126.63 o 
  -7   7   9       13.63        3.95     99.21 o 
  -6   7   9     2586.59     2463.23     70.34 o 
  -5   7   9      120.50      103.87     40.64 o 
  -4   7   9     3163.81     3056.76     92.04 o 
  -3   7   9       53.95       53.00     48.87 o 
  -2   7   9     3828.31     3548.90    148.54 o 
  -1   7   9      324.17      341.64    104.39 o 
   0   7   9     6712.63     6576.58    443.41 o 
   1   7   9       23.77      100.49     55.99 o 
   2   7   9     4434.53     4775.42    235.10 o 
   3   7   9       34.56      148.73    115.45 o 
   4   7   9     2261.70     2300.79    137.68 o 
  -7   8   9      576.51      625.68     48.69 o 
  -6   8   9     1474.00     1656.63     61.25 o 
  -5   8   9      701.86      775.63     56.98 o 
  -4   8   9     1956.16     1846.97     75.93 o 
  -3   8   9      315.02      354.82     86.38 o 
  -2   8   9     2098.29     2081.25    101.43 o 
  -1   8   9      114.92      169.45     56.67 o 
   0   8   9     3275.39     3542.09    162.71 o 
   1   8   9      214.38      315.47     88.49 o 
   2   8   9     3348.98     3668.96    165.86 o 
   3   8   9      102.94      115.62     90.00 o 
   4   8   9     2283.05     2301.55    380.66 o 
  -6   9   9      447.42      412.03     77.55 o 
  -5   9   9     2428.63     2527.50     91.82 o 
  -4   9   9      733.36      830.79     61.54 o 
  -3   9   9     2651.27     2579.26    104.96 o 
  -2   9   9     1116.81     1260.96    110.64 o 
  -1   9   9     1463.81     1567.20    189.08 o 
   0   9   9     1432.32     1571.57    271.04 o 
   1   9   9     1592.95     1613.54    133.06 o 
   2   9   9     1240.17     1530.65    359.46 o 
   3   9   9      640.57      641.06    214.58 o 
  -5  10   9     2742.89     2741.94    100.61 o 
  -4  10   9      126.40      153.72     64.66 o 
  -3  10   9     4070.25     4070.52    125.06 o 
  -2  10   9      380.77      374.21     96.45 o 
  -1  10   9     3330.78     3685.39    155.27 o 
   0  10   9      263.97      248.06    161.15 o 
   1  10   9     2505.71     3003.45    177.83 o 
   2  10   9       52.55        7.94     60.91 o 
  -5  11   9     2212.13     2144.11     91.13 o 
  -4  11   9        2.74        7.17     50.70 o 
  -3  11   9     2409.71     2454.60    116.95 o 
  -2  11   9        0.27      -51.25    111.92 o 
  -1  11   9     2618.05     3153.23    184.46 o 
   0  11   9       40.08       27.01    105.03 o 
   1  11   9     1995.07     2033.49    221.19 o 
  -4  12   9       12.17       83.51     67.68 o 
  -3  12   9      813.68      917.29    161.03 o 
  -2  12   9        5.12       30.80     87.73 o 
  -1  12   9      971.59      909.82    130.62 o 
   0  12   9        1.45      179.68    138.86 o 
  -1 -18  10      322.40      360.30     35.20 o 
   0 -18  10     1536.18     1485.61     88.46 o 
   1 -18  10      221.18      258.11     66.36 o 
   2 -18  10     1892.04     1759.90    102.54 o 
   3 -18  10      328.64      310.05     91.64 o 
  -3 -17  10       47.78       81.17     67.37 o 
  -2 -17  10     1915.06     1933.74     73.15 o 
  -1 -17  10        9.13       13.68     31.89 o 
   0 -17  10     2740.46     2720.29    160.24 o 
   1 -17  10      198.84      111.95     45.65 o 
   2 -17  10     4334.83     4331.99    180.79 o 
   3 -17  10      203.59      115.79     82.91 o 
   4 -17  10     2756.40     2633.50    183.86 o 
  -3 -16  10       96.34      145.39    123.84 o 
  -2 -16  10     2056.31     2054.17    103.01 o 
  -1 -16  10       87.21        8.03     29.40 o 
   0 -16  10     3102.86     3112.93    120.15 o 
   1 -16  10       98.63       54.28     49.47 o 
   2 -16  10     3512.88     3368.70    151.55 o 
   3 -16  10        6.30      -51.61     65.51 o 
   4 -16  10     2618.66     2890.34    157.20 o 
   5 -16  10       14.22       -4.47    128.31 o 
  -4 -15  10      380.09      338.94     95.23 o 
  -3 -15  10      226.69      220.12    127.60 o 
  -2 -15  10      399.95      430.80     60.33 o 
  -1 -15  10      161.81      105.82     47.32 o 
   0 -15  10      743.38      748.43     44.47 o 
   1 -15  10       68.08       49.23     47.28 o 
   2 -15  10      768.76      895.79    106.99 o 
   3 -15  10        1.51       27.55     49.59 o 
   4 -15  10     1054.27     1425.18    200.02 o 
   5 -15  10       62.44      -38.40     67.31 o 
  -5 -14  10      321.71      241.88     99.10 o 
  -4 -14  10      156.05      108.62     79.81 o 
  -3 -14  10      363.57      164.99     33.20 o 
  -2 -14  10      332.03      254.19     38.82 o 
  -1 -14  10      808.23      754.13     38.92 o 
   0 -14  10      199.00      166.90     36.99 o 
   1 -14  10      284.64      243.12     74.55 o 
   2 -14  10      104.79      143.76     48.98 o 
   3 -14  10       19.04       62.69     79.37 o 
   4 -14  10       70.79       35.71     72.81 o 
   5 -14  10        7.19      164.15     73.43 o 
   6 -14  10      129.82      148.74     85.99 o 
  -5 -13  10      138.03      184.91     90.42 o 
  -4 -13  10     1995.63     2074.27    145.29 o 
  -3 -13  10      202.03      116.19     36.72 o 
  -2 -13  10     3221.93     3188.55     64.54 o 
  -1 -13  10      875.12      792.00     55.07 o 
   0 -13  10     4060.36     3699.59    105.85 o 
   1 -13  10      709.23      646.02     43.38 o 
   2 -13  10     2409.75     2212.09    127.89 o 
   3 -13  10       51.57       19.85     27.31 o 
   4 -13  10     2079.05     1811.32    290.43 o 
   5 -13  10       21.89       98.01    171.79 o 
   6 -13  10     1995.24     1534.59    831.64 o 
  -6 -12  10     2161.51     2480.75    199.68 o 
  -5 -12  10        0.15      -81.91     81.91 o 
  -4 -12  10     3650.50     3367.67    173.52 o 
  -3 -12  10        0.77       -6.89     12.75 o 
  -2 -12  10     7815.88     7748.38     99.31 o 
  -1 -12  10       10.21       59.50     27.38 o 
   0 -12  10     9271.24     9038.71    143.46 o 
   1 -12  10      130.58       72.83     33.40 o 
   2 -12  10     8397.02     7958.15    137.72 o 
   3 -12  10       16.96       64.03     82.12 o 
   4 -12  10     4884.34     4595.42    310.45 o 
   5 -12  10        0.83      -64.56     93.27 o 
  -6 -11  10     1728.52     1857.44    172.74 o 
  -5 -11  10      558.85      516.97    104.65 o 
  -4 -11  10     2963.95     3183.41    269.43 o 
  -3 -11  10      967.99      966.25     21.35 o 
  -2 -11  10     8071.20     7630.40    104.81 o 
  -1 -11  10      970.08     1047.82     65.62 o 
   0 -11  10     7973.27     7505.97    367.48 o 
   1 -11  10      626.71      675.75     75.63 o 
   2 -11  10     7636.14     7363.55    160.98 o 
   3 -11  10       43.93       22.96     39.22 o 
   4 -11  10     7394.59     6965.27    125.94 o 
   5 -11  10      429.90      249.62    123.26 o 
   6 -11  10     6115.61     6338.52    350.36 o 
   7 -11  10      155.71      199.55    233.88 o 
  -6 -10  10      685.33      763.62    123.97 o 
  -5 -10  10     3473.98     3746.02    200.23 o 
  -4 -10  10     1718.40     1788.47    220.25 o 
  -3 -10  10     3472.39     3578.04     74.97 o 
  -2 -10  10     1892.41     1762.43     34.28 o 
  -1 -10  10     5893.23     6280.61    107.15 o 
   0 -10  10     4033.62     4099.93     86.29 o 
   1 -10  10     4507.48     4885.57    124.59 o 
   2 -10  10     4420.52     4257.65    228.57 o 
   3 -10  10     2575.77     2471.87    155.02 o 
   4 -10  10     4728.01     4574.34    259.60 o 
   5 -10  10     2023.05     2010.47    140.87 o 
   6 -10  10     3291.15     2913.67    396.55 o 
   7 -10  10      774.65      980.49    174.77 o 
  -7  -9  10     4088.42     4059.75    265.13 o 
  -6  -9  10       71.94      -16.00     75.37 o 
  -5  -9  10     8293.80     8242.66    470.47 o 
  -4  -9  10      248.51      155.93     69.27 o 
  -3  -9  10     6123.71     6181.61     64.84 o 
  -2  -9  10      230.49      216.10     34.40 o 
  -1  -9  10    15555.25    15688.26    224.07 o 
   0  -9  10      501.74      521.95     39.60 o 
   1  -9  10    17819.12    17869.28    314.91 o 
   2  -9  10     1956.31     1908.57     68.59 o 
   3  -9  10     9104.73     9330.59    267.29 o 
   4  -9  10     1075.92      608.83    452.52 o 
   5  -9  10     5560.64     5581.00    473.52 o 
   6  -9  10      290.65      430.55    129.63 o 
   7  -9  10     1899.78     1982.70    215.27 o 
  -7  -8  10     4016.06     4094.56    429.36 o 
  -6  -8  10        1.85      -77.44    141.22 o 
  -5  -8  10     8739.46     8377.71    314.47 o 
  -4  -8  10       34.74       66.87     61.48 o 
  -3  -8  10     9726.67     9091.45     91.77 o 
  -2  -8  10       13.26      -11.16     27.11 o 
  -1  -8  10    16661.48    16630.64    240.76 o 
   0  -8  10     1594.29     1607.74     54.30 o 
   1  -8  10    11787.31    11838.01    247.51 o 
   2  -8  10     1592.74     1426.22     85.39 o 
   3  -8  10    13082.61    13229.24    306.04 o 
   4  -8  10       85.28      107.41     57.18 o 
   5  -8  10     7654.79     7186.73    329.11 o 
   6  -8  10      148.93       38.50     95.84 o 
   7  -8  10     3148.84     3151.25    253.37 o 
  -7  -7  10     1385.07     1282.22    161.08 o 
  -6  -7  10        1.30       36.91     74.69 o 
  -5  -7  10     4281.03     4179.35    202.83 o 
  -4  -7  10       76.69       33.39     53.31 o 
  -3  -7  10     4971.52     4635.15    170.49 o 
  -2  -7  10      304.96      329.56     43.27 o 
  -1  -7  10     8170.58     8328.91    113.62 o 
   0  -7  10     2475.32     2364.53     63.24 o 
   1  -7  10     8499.47     8050.87    274.26 o 
   2  -7  10     2116.84     2255.14     88.88 o 
   3  -7  10    11367.53    11136.20    266.93 o 
   4  -7  10     2621.04     2722.61    368.37 o 
   5  -7  10     4420.92     4346.28    172.69 o 
   6  -7  10      753.22      760.62     99.25 o 
   7  -7  10     2219.59     2163.34    218.93 o 
  -7  -6  10       25.29       65.71     89.17 o 
  -6  -6  10        5.76       23.08     70.49 o 
  -5  -6  10      193.14      354.94    158.91 o 
  -4  -6  10      519.08      472.65     58.26 o 
  -3  -6  10        0.10       37.75     11.42 o 
  -2  -6  10     1476.97     1360.31     50.38 o 
  -1  -6  10       63.54       23.87     21.81 o 
   0  -6  10      116.78       81.94     35.97 o 
   1  -6  10      329.78      369.53     40.07 o 
   2  -6  10      496.75      425.87     55.92 o 
   3  -6  10      981.34      997.51     81.16 o 
   4  -6  10     4797.93     4659.78    162.43 o 
   5  -6  10      351.67      565.06    103.53 o 
   6  -6  10      775.49     1223.46    402.52 o 
   7  -6  10      316.71      105.09    195.92 o 
  -8  -5  10      183.65       -4.91     87.00 o 
  -7  -5  10     2348.44     2405.31    182.30 o 
  -6  -5  10      211.48      331.21    155.29 o 
  -5  -5  10     3716.18     3746.50    130.82 o 
  -4  -5  10      167.92      183.06     87.87 o 
  -3  -5  10     7137.74     7404.69     87.30 o 
  -2  -5  10      597.74      563.68     24.25 o 
  -1  -5  10     5771.64     6044.44     95.46 o 
   0  -5  10      403.98      414.22     38.29 o 
   1  -5  10     4250.70     4575.31    105.07 o 
   2  -5  10       32.63       85.24     44.66 o 
   3  -5  10     4778.91     4680.35    154.06 o 
   4  -5  10     2119.63     2016.71    137.46 o 
   5  -5  10     1508.26     1764.85    118.45 o 
   6  -5  10      427.46      341.17     82.05 o 
   7  -5  10      688.61      604.59    105.77 o 
  -8  -4  10       56.77       53.65     90.45 o 
  -7  -4  10     5490.66     5547.07    270.58 o 
  -6  -4  10      508.43      744.85    106.31 o 
  -5  -4  10    10647.97    10178.81    283.12 o 
  -4  -4  10      438.88      519.80     27.89 o 
  -3  -4  10    22538.03    23162.78    276.04 o 
  -2  -4  10       21.89       58.93     19.96 o 
  -1  -4  10    18397.08    18740.49    288.89 o 
   0  -4  10     1212.03     1285.28     48.61 o 
   1  -4  10    17288.47    17385.89    536.45 o 
   2  -4  10       16.62      -18.66     83.10 o 
   3  -4  10    12137.89    12038.19    288.78 o 
   4  -4  10       14.66      -27.63     53.03 o 
   5  -4  10     7014.46     6732.20    272.35 o 
   6  -4  10       62.82      114.10    127.49 o 
   7  -4  10     4085.54     4268.12    210.86 o 
  -8  -3  10       83.92      273.63    105.74 o 
  -7  -3  10     5409.17     5401.75    255.70 o 
  -6  -3  10       53.15      148.00    139.15 o 
  -5  -3  10    10681.08    10783.66    137.12 o 
  -4  -3  10        8.18        6.72     12.75 o 
  -3  -3  10    24033.60    24191.27    310.74 o 
  -2  -3  10      243.90      235.47     25.64 o 
  -1  -3  10    22463.83    22682.89    388.86 o 
   0  -3  10       38.35       16.39     28.68 o 
   1  -3  10    27370.42    26650.86    711.72 o 
   2  -3  10       73.82       37.57     44.89 o 
   3  -3  10    16190.99    16171.65    374.67 o 
   4  -3  10       17.10      -26.16     54.08 o 
   5  -3  10    10924.85    10366.77    305.17 o 
   6  -3  10        1.54      -80.74    106.67 o 
   7  -3  10     5878.99     5699.66    239.66 o 
  -8  -2  10     1507.25     1499.32    271.46 o 
  -7  -2  10     3127.02     3439.21    199.38 o 
  -6  -2  10     3733.37     3389.34    153.20 o 
  -5  -2  10     6135.29     5696.75    126.11 o 
  -4  -2  10     1917.75     2036.05     54.85 o 
  -3  -2  10     7965.77     8089.02    121.91 o 
  -2  -2  10     1515.70     1498.84     60.56 o 
  -1  -2  10    12091.67    11920.25    192.09 o 
   0  -2  10     4645.40     4724.12    115.09 o 
   1  -2  10    17698.64    17099.04    347.24 o 
   2  -2  10     1288.30     1173.39     90.59 o 
   3  -2  10    12015.91    12177.51    382.49 o 
   4  -2  10      121.92       69.47     57.64 o 
   5  -2  10     9295.89     9444.94    362.76 o 
   6  -2  10       77.73      -27.94     65.38 o 
   7  -2  10     4200.80     4470.70    261.44 o 
  -8  -1  10     3620.09     3609.72    220.25 o 
  -7  -1  10      518.57      634.09    107.81 o 
  -6  -1  10     9939.03     9340.43    137.00 o 
  -5  -1  10      790.09      727.83     23.40 o 
  -4  -1  10     5994.97     5512.84     85.54 o 
  -3  -1  10     1722.38     1879.26     64.45 o 
  -2  -1  10     6609.08     6433.56    119.31 o 
  -1  -1  10     2920.32     2912.68     94.17 o 
   0  -1  10     7479.35     7342.41    157.59 o 
   1  -1  10     2022.34     2285.89     90.76 o 
   2  -1  10     5532.59     5622.50    160.68 o 
   3  -1  10     2906.51     2912.05    388.69 o 
   4  -1  10     2795.65     2626.75    156.26 o 
   5  -1  10     3750.79     3947.34    202.47 o 
   6  -1  10      825.83      748.24    100.63 o 
  -8   0  10     3979.00     3895.01    222.86 o 
  -7   0  10       94.50      165.52     82.35 o 
  -6   0  10     8864.16     8922.70    170.34 o 
  -5   0  10      773.48      711.88     42.41 o 
  -4   0  10     9609.69     9374.25    135.46 o 
  -3   0  10       58.21       64.07     25.10 o 
  -2   0  10    13387.67    12985.99    290.47 o 
  -1   0  10      217.28      185.98     38.21 o 
   0   0  10     9824.37     9561.13    199.49 o 
   1   0  10      475.69      388.92     55.55 o 
   2   0  10     8487.65     7741.12    245.62 o 
   3   0  10       26.44       74.20     66.24 o 
   4   0  10     6965.15     6868.07    262.44 o 
   5   0  10        1.50      113.01     92.39 o 
   6   0  10     1599.32     1709.30    130.29 o 
  -8   1  10     2041.00     2171.71    282.82 o 
  -7   1  10      882.03      747.38     82.74 o 
  -6   1  10     3500.71     3452.34     92.79 o 
  -5   1  10     2301.81     2177.97     85.94 o 
  -4   1  10     6649.43     6883.20    119.79 o 
  -3   1  10     2278.59     2277.68     66.45 o 
  -2   1  10    12247.11    12241.56    203.87 o 
  -1   1  10     3532.81     3830.55    122.49 o 
   0   1  10     8668.00     8270.99    219.76 o 
   1   1  10     4891.50     4661.95    136.57 o 
   2   1  10     6822.65     6350.64    232.40 o 
   3   1  10     2993.69     2853.88    325.52 o 
   4   1  10     2802.44     2892.66    176.44 o 
   5   1  10     2067.79     2226.11    233.12 o 
   6   1  10     1660.80     2088.61    348.21 o 
  -8   2  10      107.56      307.93     92.96 o 
  -7   2  10      777.17      814.64    137.41 o 
  -6   2  10      562.36      383.19    154.57 o 
  -5   2  10     1779.38     1899.49     53.13 o 
  -4   2  10      365.38      438.70     79.97 o 
  -3   2  10     2795.11     2954.41     83.07 o 
  -2   2  10     1893.86     2089.81     75.06 o 
  -1   2  10     5325.18     5302.84    135.33 o 
   0   2  10     2386.36     2314.64     92.43 o 
   1   2  10     3579.42     3550.38    245.20 o 
   2   2  10      977.91      987.84     81.36 o 
   3   2  10     5051.17     5034.06    200.27 o 
   4   2  10      469.65      521.58    102.74 o 
   5   2  10     2373.13     2530.27    379.46 o 
   6   2  10      477.99      433.11    122.18 o 
  -7   3  10      210.37      266.61     35.78 o 
  -6   3  10      578.85      552.61     61.78 o 
  -5   3  10      666.60      938.60     89.41 o 
  -4   3  10     2309.50     2204.77     70.97 o 
  -3   3  10     2799.28     3045.07     92.45 o 
  -2   3  10     4382.44     4002.13    205.38 o 
  -1   3  10     2409.15     2227.73     87.36 o 
   0   3  10      492.14      456.01     57.42 o 
   1   3  10     1967.34     2060.75    116.68 o 
   2   3  10      200.88      225.88     59.79 o 
   3   3  10     1114.56      995.54    443.31 o 
   4   3  10      203.09      150.59     67.12 o 
   5   3  10     1463.52     1478.99    138.76 o 
  -7   4  10        5.46        5.40     28.77 o 
  -6   4  10     3288.64     3278.13     75.14 o 
  -5   4  10        3.45       31.98     32.43 o 
  -4   4  10     9406.40     9102.62    158.44 o 
  -3   4  10       53.59       42.84     35.02 o 
  -2   4  10     6220.92     5883.63    121.50 o 
  -1   4  10       14.73      -38.10     42.11 o 
   0   4  10     6397.17     6326.12    204.61 o 
   1   4  10      393.57      252.59     93.98 o 
   2   4  10     3175.29     3042.62    128.29 o 
   3   4  10      493.56      676.46     97.75 o 
   4   4  10     2642.64     2505.42    260.60 o 
   5   4  10      537.42      562.07     91.17 o 
  -7   5  10        2.22       56.86     36.21 o 
  -6   5  10     5558.16     5414.91    140.68 o 
  -5   5  10        9.89       44.68     49.67 o 
  -4   5  10     9295.46     9042.94    181.89 o 
  -3   5  10      183.75      166.01     48.20 o 
  -2   5  10    10765.42    10488.71    239.46 o 
  -1   5  10        6.63      -26.98     53.42 o 
   0   5  10    10193.25     9993.58    763.05 o 
   1   5  10       90.40       69.65     52.83 o 
   2   5  10     6674.49     6526.16    517.75 o 
   3   5  10      104.38       55.16     60.00 o 
   4   5  10     4717.02     4706.94    220.93 o 
   5   5  10       89.70       64.31     69.94 o 
  -7   6  10      250.87      279.85     75.86 o 
  -6   6  10     4162.52     4012.35    106.67 o 
  -5   6  10      213.93      259.42     39.94 o 
  -4   6  10     6663.70     6430.12    138.67 o 
  -3   6  10      174.25      223.30     59.19 o 
  -2   6  10     7966.83     7906.28    161.22 o 
  -1   6  10      270.71      176.87     54.22 o 
   0   6  10     9071.80     8744.92    233.26 o 
   1   6  10      160.45      132.92     71.44 o 
   2   6  10     6739.57     6653.59    264.48 o 
   3   6  10      118.80       88.93     64.34 o 
   4   6  10     4259.84     4448.94    397.25 o 
  -7   7  10     1177.17     1319.09    145.63 o 
  -6   7  10     1393.49     1427.66     81.04 o 
  -5   7  10     1074.13     1033.77     84.09 o 
  -4   7  10     2313.02     2392.00     99.52 o 
  -3   7  10      731.31      821.95     66.74 o 
  -2   7  10     2687.08     2456.24    120.69 o 
  -1   7  10      337.94      369.99     81.75 o 
   0   7  10     2061.12     2191.75    196.79 o 
   1   7  10      144.41      190.19     64.65 o 
   2   7  10     2673.17     2590.97    182.13 o 
   3   7  10      172.90      275.56    107.69 o 
   4   7  10     1838.05     2073.38    255.53 o 
  -6   8  10       12.12      107.89     38.06 o 
  -5   8  10     1124.67     1231.79    147.87 o 
  -4   8  10      109.77       57.00     49.51 o 
  -3   8  10     1460.50     1601.32    100.31 o 
  -2   8  10       27.59       11.98     40.04 o 
  -1   8  10      607.84      682.64     80.77 o 
   0   8  10       61.96      154.60     64.60 o 
   1   8  10      532.69      654.90    112.01 o 
   2   8  10      179.16      325.84     81.78 o 
   3   8  10      160.37      160.47    135.50 o 
  -6   9  10      619.21      508.22     70.19 o 
  -5   9  10      456.20      591.80     57.20 o 
  -4   9  10      509.64      422.66     68.10 o 
  -3   9  10      895.62     1019.85    122.48 o 
  -2   9  10      648.37      699.67    105.04 o 
  -1   9  10      809.66      946.26    118.91 o 
   0   9  10      524.66      721.35    124.46 o 
   1   9  10      737.62     1099.20    272.36 o 
   2   9  10      500.26      705.61    128.36 o 
  -5  10  10      172.43      141.90     55.65 o 
  -4  10  10     1353.95     1391.75     99.60 o 
  -3  10  10      127.52      117.82     60.20 o 
  -2  10  10     1569.29     1344.41    110.77 o 
  -1  10  10      370.79      419.52     83.53 o 
   0  10  10      932.55     1174.11    113.01 o 
   1  10  10      369.54      322.75     85.29 o 
  -4  11  10     1069.23     1029.21    151.55 o 
  -3  11  10        6.38       16.14     81.60 o 
  -2  11  10      877.66      681.60    180.76 o 
  -1  11  10        2.63       82.32     92.73 o 
   0  11  10      964.16      895.56    111.02 o 
  -1 -18  11      264.80      249.13     44.17 o 
   0 -18  11      283.01      343.46     39.82 o 
   1 -18  11      367.42      131.91     87.38 o 
   2 -18  11      364.33      247.12     62.38 o 
   3 -18  11      135.68      105.54     65.01 o 
  -2 -17  11       30.50      141.83     63.51 o 
  -1 -17  11      889.71      918.70    122.61 o 
   0 -17  11        7.68       30.54     40.06 o 
   1 -17  11      987.99     1135.75     72.97 o 
   2 -17  11       28.06       83.47     52.30 o 
   3 -17  11      889.30     1172.51     97.99 o 
   4 -17  11        9.42       -9.16     77.62 o 
  -3 -16  11      309.67      342.29    141.05 o 
  -2 -16  11      556.51      557.24     36.41 o 
  -1 -16  11      884.08     1049.49     66.88 o 
   0 -16  11      437.90      497.78     99.15 o 
   1 -16  11     1642.92     1775.05    114.99 o 
   2 -16  11     1052.41     1013.15     88.28 o 
   3 -16  11     1556.41     1776.88    153.98 o 
   4 -16  11      398.99      439.27    163.44 o 
  -4 -15  11     2798.21     2740.59    185.31 o 
  -3 -15  11      306.79      263.80    133.94 o 
  -2 -15  11     3104.12     3205.18     83.80 o 
  -1 -15  11      563.50      634.11     66.40 o 
   0 -15  11     2612.12     2671.49     98.58 o 
   1 -15  11      755.97      720.58     57.62 o 
   2 -15  11     3786.38     3366.29    152.13 o 
   3 -15  11      760.98      840.81    100.21 o 
   4 -15  11     2429.08     2234.02    132.73 o 
   5 -15  11      710.68      643.62    144.92 o 
  -5 -14  11      180.32      209.68    182.37 o 
  -4 -14  11     5258.81     5993.27    265.43 o 
  -3 -14  11       44.28      241.78    127.26 o 
  -2 -14  11     7102.70     6711.89    109.47 o 
  -1 -14  11      168.25       91.20     29.49 o 
   0 -14  11     5534.71     5555.68    233.27 o 
   1 -14  11      327.60      673.12    215.85 o 
   2 -14  11     6881.70     6515.07    106.46 o 
   3 -14  11       97.63       77.73     38.37 o 
   4 -14  11     4752.64     4146.86    201.69 o 
   5 -14  11      161.48      201.19     99.77 o 
  -5 -13  11       93.73       -0.03    132.75 o 
  -4 -13  11     3594.28     3416.17    196.97 o 
  -3 -13  11      134.29      130.68     47.85 o 
  -2 -13  11     7616.96     7315.19    105.82 o 
  -1 -13  11      277.50      216.87     30.16 o 
   0 -13  11     7648.80     7145.54    111.80 o 
   1 -13  11       43.16       95.61     36.65 o 
   2 -13  11     6622.31     6273.64    131.72 o 
   3 -13  11       29.10        1.57     44.99 o 
   4 -13  11     4317.52     3924.12    192.53 o 
   5 -13  11        8.84      -75.81     99.91 o 
   6 -13  11     3680.22     4174.50    302.54 o 
  -6 -12  11      638.44      267.50    215.41 o 
  -5 -12  11      323.14      325.59    102.18 o 
  -4 -12  11     1297.06     1333.66    126.41 o 
  -3 -12  11      535.27      605.30     64.74 o 
  -2 -12  11     2482.87     2284.58     87.93 o 
  -1 -12  11      427.66      446.00     39.98 o 
   0 -12  11     2852.06     2552.21     57.95 o 
   1 -12  11       94.32      161.45     61.27 o 
   2 -12  11     5393.16     5391.81    212.85 o 
   3 -12  11       12.57       13.61     22.55 o 
   4 -12  11     2811.26     2789.16    194.80 o 
   5 -12  11        0.07      -50.84     94.86 o 
   6 -12  11     2469.37     2484.35    241.40 o 
  -6 -11  11        1.44       18.81     93.94 o 
  -5 -11  11      777.81     1153.80    132.27 o 
  -4 -11  11        4.51      -45.11     69.65 o 
  -3 -11  11     1171.28     1144.00     96.25 o 
  -2 -11  11       11.58       17.84     34.77 o 
  -1 -11  11     1172.84     1207.20     39.94 o 
   0 -11  11        2.69       32.06     53.02 o 
   1 -11  11      439.94      628.95    100.37 o 
   2 -11  11      210.69      189.65     47.08 o 
   3 -11  11      144.60      200.69     33.17 o 
   4 -11  11      210.23      205.77     49.68 o 
   5 -11  11      147.85      131.98    111.72 o 
   6 -11  11      183.16      416.75    142.34 o 
  -6 -10  11      891.00     1340.17    158.30 o 
  -5 -10  11     1139.52     1094.36    128.04 o 
  -4 -10  11     1242.40      897.25    190.60 o 
  -3 -10  11     2318.58     2324.58     35.59 o 
  -2 -10  11     2346.49     2135.60     68.11 o 
  -1 -10  11     1576.63     1612.89    107.74 o 
   0 -10  11     3584.54     3929.27    110.97 o 
   1 -10  11      953.49      935.15     64.77 o 
   2 -10  11     2187.47     2323.13     71.77 o 
   3 -10  11     1438.05     1466.46     82.64 o 
   4 -10  11     1205.65     1191.44     72.53 o 
   5 -10  11      523.44      623.82    106.37 o 
   6 -10  11      980.87      889.08    166.06 o 
  -7  -9  11      104.73      -65.71    103.13 o 
  -6  -9  11     2215.23     2195.06    180.87 o 
  -5  -9  11      351.70      377.17     96.05 o 
  -4  -9  11     3567.10     3927.64    190.46 o 
  -3  -9  11      901.98      772.39     28.64 o 
  -2  -9  11     8526.96     8932.02    174.48 o 
  -1  -9  11     1007.69     1050.56     94.67 o 
   0  -9  11    16353.95    15880.31    328.01 o 
   1  -9  11      127.58      104.25     29.49 o 
   2  -9  11     9123.60     8987.46    193.17 o 
   3  -9  11      730.53      715.77     95.32 o 
   4  -9  11     5981.73     4117.83   1263.81 o 
   5  -9  11      391.22      499.51    125.19 o 
   6  -9  11     4129.76     3319.95    265.97 o 
   7  -9  11       87.48      111.84    122.41 o 
  -7  -8  11      249.34      451.96    129.19 o 
  -6  -8  11     2675.48     2832.95    192.74 o 
  -5  -8  11      286.07      382.35    176.57 o 
  -4  -8  11     3662.41     3231.66    244.23 o 
  -3  -8  11      640.85      778.63     59.32 o 
  -2  -8  11     6288.23     6513.76    126.42 o 
  -1  -8  11       40.52       82.08     29.56 o 
   0  -8  11    16290.04    16235.43    241.95 o 
   1  -8  11       88.83      117.60     54.52 o 
   2  -8  11    12394.42    12247.56    220.66 o 
   3  -8  11      225.28      292.43     43.20 o 
   4  -8  11     7084.22     7195.02    358.60 o 
   5  -8  11      110.33      203.34     75.14 o 
   6  -8  11     5922.27     5684.70    331.14 o 
   7  -8  11        0.07      -24.77    109.20 o 
  -7  -7  11     2203.18     2308.12    340.09 o 
  -6  -7  11     1373.41     1850.22    272.01 o 
  -5  -7  11     3601.92     3826.85    203.48 o 
  -4  -7  11     2497.27     2117.14    121.78 o 
  -3  -7  11    10666.79    10502.71    291.52 o 
  -2  -7  11     1758.00     1547.36     35.26 o 
  -1  -7  11     5926.97     6639.52    125.32 o 
   0  -7  11     6193.35     5706.66    101.37 o 
   1  -7  11     4496.45     4654.05    118.85 o 
   2  -7  11     5014.30     4814.71    104.30 o 
   3  -7  11     2982.48     3277.51    231.27 o 
   4  -7  11     4126.82     4075.26    158.54 o 
   5  -7  11     2125.75     2161.50    166.14 o 
   6  -7  11     3303.56     3389.88    382.05 o 
   7  -7  11      291.07      243.67    238.28 o 
  -7  -6  11     4562.52     4827.91    268.58 o 
  -6  -6  11       14.42       68.63     82.08 o 
  -5  -6  11     9221.60     9177.19    238.81 o 
  -4  -6  11      463.58      395.18     61.13 o 
  -3  -6  11    21661.98    21343.88    365.99 o 
  -2  -6  11      148.79      155.77     22.76 o 
  -1  -6  11    19109.77    19855.06    312.29 o 
   0  -6  11      864.54      819.96     43.71 o 
   1  -6  11    12126.70    11889.33    425.06 o 
   2  -6  11      167.63      166.73     52.97 o 
   3  -6  11    10333.15    10228.12    523.25 o 
   4  -6  11      573.45      429.54     76.38 o 
   5  -6  11     4646.31     4603.70    184.58 o 
   6  -6  11      844.08      959.19    113.11 o 
   7  -6  11     1897.07     2044.15    172.37 o 
  -7  -5  11     5009.31     5437.44    280.88 o 
  -6  -5  11       17.90      187.35     87.61 o 
  -5  -5  11    12485.28    12171.66    349.62 o 
  -4  -5  11      162.34      187.15     23.53 o 
  -3  -5  11    25516.58    25491.70    330.15 o 
  -2  -5  11      105.74      207.49     42.65 o 
  -1  -5  11    18848.54    18980.57    305.93 o 
   0  -5  11       20.54       61.41     33.29 o 
   1  -5  11    19648.49    19778.34    349.52 o 
   2  -5  11      213.62      155.50     52.58 o 
   3  -5  11    14964.54    14756.43    415.45 o 
   4  -5  11      337.40      214.77     68.69 o 
   5  -5  11     6846.89     6998.74    283.63 o 
   6  -5  11        6.32      -95.10     95.10 o 
   7  -5  11     3412.05     3532.43    399.38 o 
  -7  -4  11     2633.06     2795.33    336.84 o 
  -6  -4  11        0.07      159.46     86.49 o 
  -5  -4  11     5891.52     5894.37    178.52 o 
  -4  -4  11      181.60      175.97     16.33 o 
  -3  -4  11    11565.77    11579.58    169.70 o 
  -2  -4  11     1882.46     1971.68     70.78 o 
  -1  -4  11     8765.95     8823.43    141.56 o 
   0  -4  11      142.19      180.47     76.86 o 
   1  -4  11    14937.22    15205.05    460.29 o 
   2  -4  11      502.55      596.21     96.28 o 
   3  -4  11    10897.18    10987.16    279.79 o 
   4  -4  11     1457.50     1616.39    218.68 o 
   5  -4  11     5182.35     5088.27    206.43 o 
   6  -4  11      501.57      348.76    117.82 o 
  -8  -3  11      105.31       28.81     90.49 o 
  -7  -3  11      103.83      305.39    104.96 o 
  -6  -3  11      375.67      381.34     67.56 o 
  -5  -3  11      786.52      731.77     32.77 o 
  -4  -3  11        2.73        2.21     25.08 o 
  -3  -3  11      935.87     1061.71     76.30 o 
  -2  -3  11       18.63        2.51     27.32 o 
  -1  -3  11      801.45      959.27     59.56 o 
   0  -3  11      231.98      248.30     41.84 o 
   1  -3  11     1929.26     2264.42    261.21 o 
   2  -3  11     1150.02     1222.03    201.68 o 
   3  -3  11     1979.80     1738.00    131.52 o 
   4  -3  11     1016.32     1113.91    317.71 o 
   5  -3  11     1391.69     1364.98    117.62 o 
   6  -3  11      443.55      470.92    116.16 o 
  -8  -2  11      294.18      311.32    111.64 o 
  -7  -2  11      961.88      834.66    221.27 o 
  -6  -2  11      966.16      967.19     27.87 o 
  -5  -2  11     1154.17     1065.29     38.91 o 
  -4  -2  11      320.93      271.83     32.22 o 
  -3  -2  11      786.27      764.55     34.96 o 
  -2  -2  11      167.88      247.81     36.45 o 
  -1  -2  11     4706.14     4611.05    115.95 o 
   0  -2  11      121.96       99.98     39.02 o 
   1  -2  11     2184.73     2201.66    124.79 o 
   2  -2  11        7.43       99.25     53.24 o 
   3  -2  11      632.28      553.29     95.60 o 
   4  -2  11       49.51       73.87     62.87 o 
   5  -2  11      107.77      217.59    165.20 o 
   6  -2  11       59.73       98.77     77.52 o 
  -8  -1  11      314.93      331.45    111.80 o 
  -7  -1  11     3678.09     4174.23    227.74 o 
  -6  -1  11      300.33      343.04     27.05 o 
  -5  -1  11     7729.24     8140.39    146.00 o 
  -4  -1  11      309.24      317.92     38.41 o 
  -3  -1  11     7021.88     6971.93    161.22 o 
  -2  -1  11      678.64      636.99     46.82 o 
  -1  -1  11    13157.48    12733.15    205.61 o 
   0  -1  11      521.28      677.92     82.20 o 
   1  -1  11     9339.00     8703.39    252.72 o 
   2  -1  11      390.07      432.33     67.25 o 
   3  -1  11     7261.65     7235.30    216.89 o 
   4  -1  11      194.22      256.15     90.78 o 
   5  -1  11     3638.21     3225.64    201.90 o 
   6  -1  11        0.04       -6.78    123.00 o 
  -8   0  11        1.17      118.92    165.32 o 
  -7   0  11     5007.06     5093.75    246.55 o 
  -6   0  11       50.54       43.07     42.59 o 
  -5   0  11     9982.11     9830.29    176.12 o 
  -4   0  11       47.16       52.85     27.04 o 
  -3   0  11    11492.88    11466.87    178.74 o 
  -2   0  11      118.50      226.51     50.43 o 
  -1   0  11    19632.47    19385.33    393.19 o 
   0   0  11        2.78       16.04     49.53 o 
   1   0  11    19334.78    18524.68    465.91 o 
   2   0  11       43.54       58.06     52.95 o 
   3   0  11    13508.81    13403.05    346.48 o 
   4   0  11        1.55       74.18     64.87 o 
   5   0  11     7432.02     7468.91    482.74 o 
   6   0  11        4.94       58.60     76.14 o 
  -7   1  11     2676.14     2644.84    128.29 o 
  -6   1  11      837.65      804.23    109.74 o 
  -5   1  11     5950.94     5805.66    114.36 o 
  -4   1  11     1145.48     1044.80    109.58 o 
  -3   1  11     9009.90     8805.77    149.92 o 
  -2   1  11      851.35      911.52     80.36 o 
  -1   1  11    14298.00    14108.07    262.13 o 
   0   1  11      656.55      629.79     62.52 o 
   1   1  11    11166.45    11158.36    262.78 o 
   2   1  11      222.89      224.13     76.74 o 
   3   1  11     8196.92     8031.86    288.14 o 
   4   1  11       75.74       14.48     60.34 o 
   5   1  11     4979.94     5161.77    255.33 o 
   6   1  11       11.53       55.51     76.07 o 
  -7   2  11      666.73      670.76     53.46 o 
  -6   2  11     3577.82     3347.66     88.86 o 
  -5   2  11     1601.98     1732.06     52.60 o 
  -4   2  11     6385.28     5897.40    125.91 o 
  -3   2  11     4114.79     4152.19    107.07 o 
  -2   2  11     8170.46     7737.81    144.30 o 
  -1   2  11     4990.40     5245.56    139.66 o 
   0   2  11     3489.14     3151.00    153.13 o 
   1   2  11     2964.80     2841.20    116.21 o 
   2   2  11     1127.86      789.48    142.16 o 
   3   2  11     1664.34     2052.33    119.34 o 
   4   2  11      828.88      740.97     94.84 o 
   5   2  11     1744.08     1969.49    139.69 o 
  -7   3  11        2.24       11.42     47.21 o 
  -6   3  11     4666.29     4300.40    123.67 o 
  -5   3  11       19.33        8.47     31.32 o 
  -4   3  11     8065.59     7817.32    143.66 o 
  -3   3  11       74.09      144.53     35.95 o 
  -2   3  11     6290.10     5803.20    138.68 o 
  -1   3  11        2.85      -43.12     43.12 o 
   0   3  11     5693.73     5501.32    159.99 o 
   1   3  11      152.34      182.63     94.49 o 
   2   3  11     3614.70     3235.62    195.75 o 
   3   3  11       46.72      114.32     64.33 o 
   4   3  11     2374.03     2557.64    246.42 o 
   5   3  11      174.70      291.51    112.92 o 
  -7   4  11      183.37      101.74     43.11 o 
  -6   4  11     3179.71     3206.68     99.48 o 
  -5   4  11      361.04      350.63     42.50 o 
  -4   4  11     5290.19     5357.36    125.68 o 
  -3   4  11      934.94      885.96    108.68 o 
  -2   4  11     5270.18     5099.84    152.85 o 
  -1   4  11      813.89      803.66     85.56 o 
   0   4  11     5058.39     4889.72    252.63 o 
   1   4  11      225.35      252.72     87.03 o 
   2   4  11     3137.42     3139.25    142.45 o 
   3   4  11      322.23      353.53     99.48 o 
   4   4  11     3032.86     3210.31    212.88 o 
   5   4  11      222.85      296.15    131.17 o 
  -7   5  11      253.51      316.10     90.93 o 
  -6   5  11      523.52      662.82     47.72 o 
  -5   5  11      250.40      213.18     65.69 o 
  -4   5  11     1725.76     1590.03    101.16 o 
  -3   5  11      725.03     1026.83    110.02 o 
  -2   5  11     1544.73     1662.94     83.11 o 
  -1   5  11     1246.22     1221.04     86.18 o 
   0   5  11     1632.67     1537.09     98.12 o 
   1   5  11     1169.87     1236.08    122.08 o 
   2   5  11     1185.90     1053.23     99.69 o 
   3   5  11      771.25      648.56    164.40 o 
   4   5  11     1082.10     1112.45    115.28 o 
  -6   6  11       54.47       99.50     55.51 o 
  -5   6  11       11.83       21.73     43.73 o 
  -4   6  11       11.24       78.29     49.55 o 
  -3   6  11      344.65      290.01     61.24 o 
  -2   6  11       27.17       28.48     39.88 o 
  -1   6  11     1326.76     1196.78     90.70 o 
   0   6  11       18.02       27.47    181.20 o 
   1   6  11     1003.16     1183.26    159.13 o 
   2   6  11        6.42       16.21    114.60 o 
   3   6  11      925.30      962.62    198.28 o 
   4   6  11        7.26        5.70     80.79 o 
  -6   7  11     1391.08     1463.20    144.52 o 
  -5   7  11        4.29        2.01     71.17 o 
  -4   7  11     1847.48     1757.03     96.96 o 
  -3   7  11      221.08      151.76     46.40 o 
  -2   7  11     2218.85     2309.70    149.98 o 
  -1   7  11      235.55      202.20    165.71 o 
   0   7  11     1438.26     1432.29    134.34 o 
   1   7  11      273.90      111.47     96.86 o 
   2   7  11     1244.36     1348.88    191.16 o 
   3   7  11      398.39      318.14     87.90 o 
  -5   8  11       40.46       29.71     42.14 o 
  -4   8  11     3892.12     4230.15    239.39 o 
  -3   8  11       53.79       88.08     54.33 o 
  -2   8  11     3748.26     4106.21    141.45 o 
  -1   8  11       68.12      105.46     79.81 o 
   0   8  11     3616.32     3998.94    338.19 o 
   1   8  11        6.28      -44.91     85.69 o 
   2   8  11     2353.24     2328.75    213.73 o 
  -5   9  11      253.89      206.53    111.53 o 
  -4   9  11     3422.12     3545.82    154.60 o 
  -3   9  11      121.69      233.54     75.19 o 
  -2   9  11     3415.15     3816.25    342.72 o 
  -1   9  11       43.23      117.94    125.08 o 
   0   9  11     2970.74     2793.34    282.09 o 
   1   9  11        9.14      103.47    116.69 o 
  -4  10  11      861.33      644.88    103.77 o 
  -3  10  11      199.16      130.16     64.01 o 
  -2  10  11     1328.61     1424.36    101.36 o 
  -1  10  11      282.73      293.88    104.91 o 
   0  10  11     1417.09     1502.91    156.20 o 
  -1 -18  12     1232.05     1253.37     55.29 o 
   0 -18  12      272.48      183.02     68.34 o 
   1 -18  12     1856.32     2126.08    153.12 o 
   2 -18  12      239.53      175.99     89.42 o 
  -2 -17  12      717.89      511.88     82.73 o 
  -1 -17  12      737.51      812.94     84.38 o 
   0 -17  12     1095.93      893.88    109.94 o 
   1 -17  12     1119.54     1121.91     72.36 o 
   2 -17  12     1178.34      956.45     84.15 o 
   3 -17  12      716.31      966.55    186.84 o 
  -3 -16  12        7.94      115.63     73.78 o 
  -2 -16  12     1657.88     1660.38    132.87 o 
  -1 -16  12       46.09       42.93     33.38 o 
   0 -16  12     1889.03     1613.43    201.34 o 
   1 -16  12       44.35        2.68     47.21 o 
   2 -16  12     1992.61     2096.79    123.96 o 
   3 -16  12        8.70      -60.20     60.20 o 
   4 -16  12     1481.32     1522.91    167.22 o 
  -4 -15  12     1269.68     1371.25    253.98 o 
  -3 -15  12      174.16      332.94     82.12 o 
  -2 -15  12     1836.81     1866.46     54.60 o 
  -1 -15  12      247.28      299.21     43.48 o 
   0 -15  12     1494.82     1462.07    155.46 o 
   1 -15  12      437.56      446.45     51.93 o 
   2 -15  12     1812.54     1625.64    110.21 o 
   3 -15  12      601.90      565.26     94.63 o 
   4 -15  12     1399.10     1414.03    114.39 o 
   5 -15  12      328.29      267.26    157.69 o 
  -4 -14  12      187.43      211.10     94.08 o 
  -3 -14  12      906.75      945.21    105.77 o 
  -2 -14  12      447.14      452.82     33.75 o 
  -1 -14  12      993.58     1097.69     85.25 o 
   0 -14  12      540.43      571.19     49.64 o 
   1 -14  12      908.06     1009.88     77.22 o 
   2 -14  12      490.02      523.41     60.56 o 
   3 -14  12     2257.98     2085.50    161.44 o 
   4 -14  12      312.88      185.86    104.28 o 
   5 -14  12     1375.65     1143.03    305.02 o 
  -5 -13  12      132.69      209.10     99.23 o 
  -4 -13  12      547.57      691.03    115.84 o 
  -3 -13  12      779.21     1089.28    183.45 o 
  -2 -13  12      266.07      298.38     39.65 o 
  -1 -13  12      751.57      770.21     35.91 o 
   0 -13  12      117.70      139.15     48.89 o 
   1 -13  12     1076.21     1084.46    126.24 o 
   2 -13  12      185.22      171.42     31.87 o 
   3 -13  12     2579.37     2682.71     69.14 o 
   4 -13  12      234.30      336.24     64.10 o 
   5 -13  12     1743.24     1600.58    190.33 o 
  -5 -12  12       38.70      -58.73    149.66 o 
  -4 -12  12     3472.63     3801.47    205.51 o 
  -3 -12  12      234.21      152.48     16.05 o 
  -2 -12  12     3440.68     3763.23     80.56 o 
  -1 -12  12      295.50      262.30     24.57 o 
   0 -12  12     5060.41     5089.81    113.39 o 
   1 -12  12      699.04      735.37    118.74 o 
   2 -12  12     3070.91     3062.16    110.32 o 
   3 -12  12     1584.39     1549.60     57.53 o 
   4 -12  12     2383.81     2228.25     68.16 o 
   5 -12  12      684.03      772.98    255.84 o 
   6 -12  12     1493.73     1093.28    189.62 o 
  -6 -11  12     3751.14     3821.16    251.91 o 
  -5 -11  12       26.25      -92.45    154.44 o 
  -4 -11  12     6024.95     5708.86    254.18 o 
  -3 -11  12       69.92       30.16     39.38 o 
  -2 -11  12     8733.01     8724.19    198.78 o 
  -1 -11  12      101.90       71.25     53.32 o 
   0 -11  12    13874.97    13141.62    244.37 o 
   1 -11  12      337.78      308.09     58.12 o 
   2 -11  12    10748.40    10121.29    200.82 o 
   3 -11  12      583.64      591.82     64.57 o 
   4 -11  12     5985.37     5846.17    296.93 o 
   5 -11  12       58.28      108.60    116.31 o 
   6 -11  12     3922.96     3592.84    294.00 o 
  -6 -10  12     4350.16     4103.88    441.97 o 
  -5 -10  12       57.46       73.58     84.32 o 
  -4 -10  12     6211.39     6088.30    254.01 o 
  -3 -10  12       50.49       39.85     27.87 o 
  -2 -10  12     9545.61     9370.48    219.99 o 
  -1 -10  12       46.44      125.43     77.64 o 
   0 -10  12    17428.92    16332.43    413.85 o 
   1 -10  12        9.04       62.95     49.38 o 
   2 -10  12     8978.33     8541.18    216.53 o 
   3 -10  12        4.41       32.79     57.04 o 
   4 -10  12     7879.21     7625.67    172.13 o 
   5 -10  12        0.32        8.92     96.18 o 
   6 -10  12     5217.48     5175.94    344.73 o 
  -6  -9  12     2102.25     1695.17    175.96 o 
  -5  -9  12      681.33      713.97    118.01 o 
  -4  -9  12     3172.40     2758.93    151.98 o 
  -3  -9  12      291.62      380.58     38.44 o 
  -2  -9  12     7380.51     7563.60    351.29 o 
  -1  -9  12      605.32      636.55    118.36 o 
   0  -9  12     7909.53     8148.85    167.12 o 
   1  -9  12       21.65       39.50     32.70 o 
   2  -9  12     6207.13     5897.18    222.99 o 
   3  -9  12      231.27      288.68     79.81 o 
   4  -9  12     5879.85     5686.30    130.33 o 
   5  -9  12       60.92      127.60    107.09 o 
   6  -9  12     3571.03     2914.28    454.64 o 
  -7  -8  12     1331.15     1256.02    170.40 o 
  -6  -8  12       54.88      -76.86     95.06 o 
  -5  -8  12      936.64     1029.46    127.16 o 
  -4  -8  12       10.07        6.25     59.58 o 
  -3  -8  12     2976.66     3261.22     75.22 o 
  -2  -8  12     1508.81     1470.42     46.69 o 
  -1  -8  12     2297.36     2632.98     96.15 o 
   0  -8  12     1319.64     1292.01    154.14 o 
   1  -8  12     2800.42     2932.97    163.46 o 
   2  -8  12     1792.78     1741.74     93.71 o 
   3  -8  12     1465.79     1525.52     81.17 o 
   4  -8  12     1803.22     1683.80    120.28 o 
   5  -8  12      419.12      529.54     91.12 o 
   6  -8  12      590.13      507.16    107.74 o 
  -7  -7  12     1553.24     1909.29    189.14 o 
  -6  -7  12     1447.29     1345.69    151.93 o 
  -5  -7  12     1838.88     1890.51    111.72 o 
  -4  -7  12      394.97      440.88     67.75 o 
  -3  -7  12     5479.97     5594.30    128.20 o 
  -2  -7  12     1219.09     1267.37     67.37 o 
  -1  -7  12     4245.38     4589.15    118.42 o 
   0  -7  12     2037.57     2084.19     73.62 o 
   1  -7  12     3012.44     2972.95     89.88 o 
   2  -7  12     1345.44     1500.24    110.15 o 
   3  -7  12     1034.49     1147.60     90.15 o 
   4  -7  12      565.73      742.13    146.24 o 
   5  -7  12      479.09      651.10    119.09 o 
   6  -7  12      389.66      273.30     94.14 o 
  -7  -6  12      787.98      798.63    249.23 o 
  -6  -6  12     2568.10     2472.38    191.85 o 
  -5  -6  12     1980.32     2495.50    147.19 o 
  -4  -6  12     3100.78     2942.44    137.98 o 
  -3  -6  12     1440.52     1424.03     41.78 o 
  -2  -6  12     5275.22     5727.51    212.61 o 
  -1  -6  12     2972.58     3204.55     80.91 o 
   0  -6  12     7203.83     7266.86    147.95 o 
   1  -6  12     3056.42     2858.64     91.20 o 
   2  -6  12     9222.82     8991.52    355.97 o 
   3  -6  12      288.69      433.01     72.58 o 
   4  -6  12     5293.46     5029.96    192.46 o 
   5  -6  12      607.94      663.98    123.42 o 
   6  -6  12     2978.29     3134.67    188.22 o 
  -7  -5  12        1.49      108.04     99.54 o 
  -6  -5  12     2442.42     2540.81    185.55 o 
  -5  -5  12       12.24      147.36     84.49 o 
  -4  -5  12     5294.36     5190.57     64.20 o 
  -3  -5  12      312.45      330.15     28.02 o 
  -2  -5  12    10058.31    10399.43    153.61 o 
  -1  -5  12        3.59        6.17     33.28 o 
   0  -5  12     9221.92     8933.01    178.76 o 
   1  -5  12      315.39      307.63     44.39 o 
   2  -5  12    13418.77    13315.00    354.87 o 
   3  -5  12       79.42       86.79     71.89 o 
   4  -5  12     7793.76     7459.25    296.75 o 
   5  -5  12      248.57      362.37    109.26 o 
   6  -5  12     4627.07     4508.47    424.95 o 
  -7  -4  12     1511.17     1362.87    166.33 o 
  -6  -4  12      872.90      729.48    104.82 o 
  -5  -4  12     2391.65     2263.79    258.42 o 
  -4  -4  12     2985.05     2987.64     71.69 o 
  -3  -4  12     3362.11     3521.25    103.86 o 
  -2  -4  12     4465.16     4503.65    105.75 o 
  -1  -4  12     1368.50     1289.42     60.11 o 
   0  -4  12     5342.11     5511.87    132.55 o 
   1  -4  12     1878.17     1784.50     92.23 o 
   2  -4  12     8816.27     8421.35    231.44 o 
   3  -4  12      322.72      163.40    116.44 o 
   4  -4  12     5971.05     6080.61    220.09 o 
   5  -4  12       94.88      136.54     99.02 o 
   6  -4  12     2961.73     2606.48    175.00 o 
  -7  -3  12     4322.53     4374.49    264.41 o 
  -6  -3  12       79.58       71.40     73.97 o 
  -5  -3  12     8450.81     7798.51    110.53 o 
  -4  -3  12      700.94      622.98     78.68 o 
  -3  -3  12     8275.32     8182.48    170.21 o 
  -2  -3  12      900.16      883.87     92.73 o 
  -1  -3  12     8988.25     8663.98    199.73 o 
   0  -3  12     1471.15     1588.02     65.32 o 
   1  -3  12    10240.28    10068.74    242.72 o 
   2  -3  12     1522.56     1678.57    122.08 o 
   3  -3  12     4362.35     4045.54    159.15 o 
   4  -3  12     2235.50     2291.59    254.84 o 
   5  -3  12     1901.85     1638.71    338.91 o 
   6  -3  12      901.09      742.36    209.58 o 
  -7  -2  12     5144.87     5352.44    286.99 o 
  -6  -2  12        1.55       15.37     60.24 o 
  -5  -2  12    10952.08    11324.89    205.95 o 
  -4  -2  12        0.11      -15.11     19.27 o 
  -3  -2  12    12649.06    12286.78    302.12 o 
  -2  -2  12       41.12       46.96     28.77 o 
  -1  -2  12    17994.12    17992.21    382.27 o 
   0  -2  12        0.23       44.77     41.71 o 
   1  -2  12    16925.38    16933.39    383.92 o 
   2  -2  12        1.16      -53.87     72.85 o 
   3  -2  12    11282.16    11062.62    309.88 o 
   4  -2  12      230.57      253.73     78.70 o 
   5  -2  12     4803.53     4507.33    212.97 o 
   6  -2  12       32.01       99.31     85.00 o 
  -7  -1  12     3527.66     3220.19    164.61 o 
  -6  -1  12        1.74      -31.35     33.35 o 
  -5  -1  12     6703.69     7152.87    139.19 o 
  -4  -1  12       73.08       71.44     23.69 o 
  -3  -1  12    10178.58    10389.03    177.88 o 
  -2  -1  12        4.86       43.45     36.67 o 
  -1  -1  12    14382.00    14765.51    250.46 o 
   0  -1  12       49.33      105.59     58.51 o 
   1  -1  12    12401.12    12226.55    342.03 o 
   2  -1  12      110.69      110.09     72.39 o 
   3  -1  12    10323.21    10504.20    353.67 o 
   4  -1  12       76.32       52.96     83.02 o 
   5  -1  12     3939.24     3952.25    234.85 o 
   6  -1  12      130.76      163.86    106.19 o 
  -7   0  12      517.32      586.30    153.27 o 
  -6   0  12      136.62       95.95     30.24 o 
  -5   0  12     1447.77     1593.97     55.59 o 
  -4   0  12       87.19       12.62     42.14 o 
  -3   0  12     2785.03     3095.91    136.46 o 
  -2   0  12       88.04       90.09     39.08 o 
  -1   0  12     3686.01     3716.20     97.81 o 
   0   0  12       17.69        0.18     40.12 o 
   1   0  12     2885.89     3016.88    282.77 o 
   2   0  12       25.46      -44.89     55.52 o 
   3   0  12     1814.39     1650.39    135.68 o 
   4   0  12      406.09      424.21    145.93 o 
   5   0  12     1149.54      934.83    330.77 o 
  -7   1  12      329.47      399.71    102.59 o 
  -6   1  12      794.00      959.85    123.02 o 
  -5   1  12      428.50      300.01     46.88 o 
  -4   1  12      982.94      977.39     67.87 o 
  -3   1  12      133.72      133.04     49.44 o 
  -2   1  12      533.53      496.53     52.93 o 
  -1   1  12      209.77      192.25     42.00 o 
   0   1  12      491.59      357.17     73.01 o 
   1   1  12      446.68      260.70     75.77 o 
   2   1  12        0.53       52.73     95.57 o 
   3   1  12       45.03       38.27    123.21 o 
   4   1  12       15.37      125.54     91.22 o 
   5   1  12        0.12      168.73    103.88 o 
  -7   2  12     2196.95     1933.91    224.08 o 
  -6   2  12      871.38      759.91    118.39 o 
  -5   2  12     4374.61     4272.75     92.21 o 
  -4   2  12      619.11      762.92    118.14 o 
  -3   2  12     5633.94     5384.54    132.72 o 
  -2   2  12      706.01      763.50     87.26 o 
  -1   2  12     4051.65     3788.46    152.33 o 
   0   2  12      391.05      354.72     61.76 o 
   1   2  12     6045.89     5615.33    423.92 o 
   2   2  12      124.91       63.12     60.17 o 
   3   2  12     2701.01     2403.01    139.74 o 
   4   2  12       25.86       41.73     69.24 o 
   5   2  12      924.29      796.73    118.22 o 
  -7   3  12     3009.42     2816.05     92.08 o 
  -6   3  12       92.52       91.98     32.69 o 
  -5   3  12     6634.83     6539.30    160.98 o 
  -4   3  12      177.95      159.92     37.87 o 
  -3   3  12     5063.28     4751.09    143.61 o 
  -2   3  12      302.67      294.90     63.57 o 
  -1   3  12     7429.46     7229.05    210.31 o 
   0   3  12      150.78      130.39     56.56 o 
   1   3  12     7459.45     7278.26    217.69 o 
   2   3  12      114.08       85.85    151.71 o 
   3   3  12     4751.03     5070.78    243.13 o 
   4   3  12      188.36      207.94     97.46 o 
  -7   4  12     1967.53     1965.75    107.20 o 
  -6   4  12      466.85      259.17     48.99 o 
  -5   4  12     3782.06     3583.32     98.40 o 
  -4   4  12      112.76      105.77     54.39 o 
  -3   4  12     4983.01     5140.56    162.91 o 
  -2   4  12      373.57      289.21     54.29 o 
  -1   4  12     6034.02     6049.87    178.66 o 
   0   4  12      117.28      115.16     59.28 o 
   1   4  12     5593.99     5774.64    198.39 o 
   2   4  12       11.51       49.21     62.46 o 
   3   4  12     4047.88     4269.16    191.20 o 
   4   4  12        3.60       52.71     72.84 o 
  -6   5  12     1442.87     1624.34    218.77 o 
  -5   5  12      833.65      794.28     57.66 o 
  -4   5  12     1305.72     1349.97    211.53 o 
  -3   5  12     1092.28     1223.54     69.83 o 
  -2   5  12     1629.94     1649.70    106.97 o 
  -1   5  12     2822.75     2933.63    203.80 o 
   0   5  12      934.87     1079.17    114.96 o 
   1   5  12     1994.50     2359.16    161.91 o 
   2   5  12      920.95      944.78    102.64 o 
   3   5  12     2099.14     2680.09    157.77 o 
   4   5  12      501.60      423.23    154.54 o 
  -6   6  12     2372.10     2278.15    123.24 o 
  -5   6  12      111.30       98.83     43.51 o 
  -4   6  12     3446.91     3516.78    113.19 o 
  -3   6  12      424.14      379.29     71.95 o 
  -2   6  12     5502.10     5333.11    298.20 o 
  -1   6  12      294.97      265.98     84.20 o 
   0   6  12     2511.35     2481.32    163.50 o 
   1   6  12      455.78      503.45    104.39 o 
   2   6  12     2567.81     2463.52    178.02 o 
   3   6  12      333.01      501.46    118.87 o 
  -5   7  12       31.13       25.06     48.15 o 
  -4   7  12     3297.26     3206.70    197.38 o 
  -3   7  12        5.76      -46.16     46.16 o 
  -2   7  12     3768.36     4085.92    182.30 o 
  -1   7  12       51.77      212.04     87.59 o 
   0   7  12     2913.63     3051.20    351.89 o 
   1   7  12        4.72       30.81     99.38 o 
   2   7  12     2014.16     2178.62    248.33 o 
  -5   8  12        5.79       18.08     81.06 o 
  -4   8  12     1335.61     1418.30    121.11 o 
  -3   8  12      363.35      239.50     56.85 o 
  -2   8  12      770.65      820.61     91.85 o 
  -1   8  12      362.72      417.87     85.37 o 
   0   8  12     1037.98     1241.38    216.98 o 
   1   8  12      176.19      233.30    108.29 o 
  -4   9  12        0.98      -25.09    143.28 o 
  -3   9  12      258.56      383.76     71.25 o 
  -2   9  12       16.36       15.83     63.51 o 
  -1   9  12       53.13        9.15     79.61 o 
   0   9  12       25.70       74.87     76.36 o 
   1 -18  13       68.17     -120.45    120.45 o 
  -2 -17  13       17.67       33.04     60.19 o 
  -1 -17  13     1440.90     1591.30    115.63 o 
   0 -17  13        3.23       78.42     46.72 o 
   1 -17  13     1119.45     1381.98    134.73 o 
   2 -17  13        2.55       -4.20     57.75 o 
   3 -17  13      732.32      899.72    191.48 o 
  -3 -16  13     1696.60     1616.92    137.80 o 
  -2 -16  13       77.35      171.86     69.92 o 
  -1 -16  13     2576.81     2619.16    133.68 o 
   0 -16  13        9.13       75.82    105.57 o 
   1 -16  13     2371.94     2385.80    116.67 o 
   2 -16  13       17.25       65.14     50.18 o 
   3 -16  13     2634.74     3051.78    174.18 o 
   4 -16  13       89.00       72.40     69.47 o 
  -3 -15  13     1952.67     1777.42    143.63 o 
  -2 -15  13      338.15      272.69     57.56 o 
  -1 -15  13     2939.30     3021.12    115.40 o 
   0 -15  13      406.09      269.06     71.29 o 
   1 -15  13     3819.01     3681.18     88.19 o 
   2 -15  13      436.30      435.23     47.40 o 
   3 -15  13     3456.83     3146.20    141.56 o 
   4 -15  13       59.55      123.39     87.96 o 
  -4 -14  13     1853.63     2106.67    284.04 o 
  -3 -14  13     1359.16     1166.85    120.31 o 
  -2 -14  13     1477.07     1331.08     48.16 o 
  -1 -14  13     1879.45     1953.28     98.17 o 
   0 -14  13     1089.93     1078.67     76.59 o 
   1 -14  13     2236.22     2402.01     76.35 o 
   2 -14  13     1275.48     1236.21     57.09 o 
   3 -14  13     2409.16     2251.01     67.46 o 
   4 -14  13      763.45      834.22    141.26 o 
   5 -14  13     2241.94     1926.14    215.24 o 
  -5 -13  13      116.20      197.65    104.62 o 
  -4 -13  13     3432.71     3902.67    366.66 o 
  -3 -13  13       79.79        0.81     63.00 o 
  -2 -13  13     2317.62     2294.64     48.32 o 
  -1 -13  13      171.17      125.00     28.60 o 
   0 -13  13     2829.03     2983.09    140.20 o 
   1 -13  13      479.23      356.86     56.57 o 
   2 -13  13     3061.00     2898.52     83.07 o 
   3 -13  13      409.68      449.36     84.88 o 
   4 -13  13     2167.28     2145.57    163.17 o 
   5 -13  13      492.93      420.21    142.00 o 
  -5 -12  13       39.33       86.59     92.22 o 
  -4 -12  13     3880.64     3762.46    214.90 o 
  -3 -12  13      408.47      374.49     72.62 o 
  -2 -12  13     3712.45     3873.45    165.65 o 
  -1 -12  13       74.95       55.22     61.09 o 
   0 -12  13     4549.05     4324.21    108.64 o 
   1 -12  13       25.48       68.67     35.28 o 
   2 -12  13     4681.31     4173.03    205.41 o 
   3 -12  13      458.44      530.95     67.28 o 
   4 -12  13     2512.31     2387.74    109.04 o 
   5 -12  13      250.92      201.55     62.57 o 
  -5 -11  13      207.60      262.41    103.03 o 
  -4 -11  13     1681.32     1516.98    147.32 o 
  -3 -11  13     1444.65     1293.53     66.61 o 
  -2 -11  13     1932.45     1742.32     83.80 o 
  -1 -11  13     1342.58     1194.45     69.05 o 
   0 -11  13     2348.39     2399.95     82.33 o 
   1 -11  13     1211.59     1297.15     85.88 o 
   2 -11  13     1765.43     1642.61     96.28 o 
   3 -11  13     2102.34     2077.98    176.23 o 
   4 -11  13     1899.87     1780.09     74.12 o 
   5 -11  13     1283.67     1249.16    149.02 o 
  -6 -10  13       29.29      -62.26    102.99 o 
  -5 -10  13      273.73      118.79    164.98 o 
  -4 -10  13        0.52      -58.23     58.23 o 
  -3 -10  13     1193.95     1219.77     52.41 o 
  -2 -10  13        6.90        5.23     34.87 o 
  -1 -10  13     1590.01     1434.49     75.26 o 
   0 -10  13        1.99       31.59     53.38 o 
   1 -10  13     2686.62     2643.46    112.95 o 
   2 -10  13       15.73      -24.95     57.73 o 
   3 -10  13     1616.99     1434.72     87.56 o 
   4 -10  13      152.88      205.12     57.14 o 
   5 -10  13     1591.17     1545.65     97.05 o 
   6 -10  13       66.47     -104.08    232.79 o 
  -6  -9  13     2049.33     1415.07    305.83 o 
  -5  -9  13      217.63      182.16     95.64 o 
  -4  -9  13     2796.17     3260.06    236.16 o 
  -3  -9  13      261.34      184.19     65.40 o 
  -2  -9  13     3443.41     3843.64    117.95 o 
  -1  -9  13      341.19      495.85     69.42 o 
   0  -9  13     2514.10     2875.83    100.32 o 
   1  -9  13      553.28      519.70     44.32 o 
   2  -9  13      871.93     1034.99     63.60 o 
   3  -9  13      493.45      610.63     62.01 o 
   4  -9  13     1206.50     1313.54    110.38 o 
   5  -9  13     1109.77     1153.82    122.64 o 
   6  -9  13      757.04      867.26    183.04 o 
  -6  -8  13     5024.20     4804.63    288.92 o 
  -5  -8  13       15.59      -62.37     62.37 o 
  -4  -8  13     6335.22     6561.02    272.04 o 
  -3  -8  13      168.66      123.80     40.97 o 
  -2  -8  13    10121.38    10860.61    247.02 o 
  -1  -8  13       35.91       63.78     42.23 o 
   0  -8  13    11660.33    12181.70    205.91 o 
   1  -8  13       53.53       62.38     37.76 o 
   2  -8  13     6664.71     6654.63    144.02 o 
   3  -8  13      151.68      166.03     46.89 o 
   4  -8  13     6009.46     6133.96    289.51 o 
   5  -8  13      273.67      270.57    111.02 o 
   6  -8  13     3380.48     3614.08    246.01 o 
  -6  -7  13     5548.57     5103.88    289.53 o 
  -5  -7  13      107.65       -4.29     70.77 o 
  -4  -7  13     7355.44     6319.96    289.96 o 
  -3  -7  13       71.92       71.05     16.17 o 
  -2  -7  13    15139.86    15785.83    474.96 o 
  -1  -7  13      118.90       48.10     32.25 o 
   0  -7  13    16654.86    16946.94    287.30 o 
   1  -7  13       48.64       35.55     34.58 o 
   2  -7  13    13000.77    13568.47    334.48 o 
   3  -7  13       31.48      -59.24     59.24 o 
   4  -7  13     9377.11     9752.16    308.07 o 
   5  -7  13       10.94       80.16    118.50 o 
   6  -7  13     5628.43     5951.30    325.32 o 
  -7  -6  13      538.25      528.12    134.38 o 
  -6  -6  13     3630.31     3581.45    392.32 o 
  -5  -6  13     1298.09     1659.00    112.37 o 
  -4  -6  13     5218.72     4887.82     62.18 o 
  -3  -6  13     1389.13     1257.89     54.49 o 
  -2  -6  13    10268.38    10196.29    226.74 o 
  -1  -6  13      478.50      492.87     50.01 o 
   0  -6  13    11104.48    11089.09    249.35 o 
   1  -6  13       67.97       19.77     35.58 o 
   2  -6  13     9791.89     9532.75    416.68 o 
   3  -6  13      419.43      361.30     92.13 o 
   4  -6  13     7510.27     7115.21    410.26 o 
   5  -6  13       23.56      -51.38     75.61 o 
   6  -6  13     4341.64     4313.59    237.30 o 
  -7  -5  13     1825.71     1910.21    335.79 o 
  -6  -5  13      780.31     1033.27    225.73 o 
  -5  -5  13     3390.07     3841.95    264.62 o 
  -4  -5  13      804.06      987.86     72.95 o 
  -3  -5  13     4062.70     4346.72     99.90 o 
  -2  -5  13      910.37      909.24     53.34 o 
  -1  -5  13     2513.07     2640.01    103.22 o 
   0  -5  13     2782.23     2704.83     97.65 o 
   1  -5  13      737.12      806.05     57.88 o 
   2  -5  13     3402.69     3363.02    233.29 o 
   3  -5  13     1394.32     1634.14    183.89 o 
   4  -5  13     1318.18     1559.67    264.40 o 
   5  -5  13      388.50      375.68    121.19 o 
   6  -5  13     1354.11     1233.86    252.22 o 
  -7  -4  13     2289.67     2564.67    212.02 o 
  -6  -4  13      103.89       82.62    102.43 o 
  -5  -4  13     3551.54     3286.78    137.47 o 
  -4  -4  13      550.34      627.20     42.65 o 
  -3  -4  13     6204.84     6215.90    167.37 o 
  -2  -4  13     1789.14     1891.09     73.79 o 
  -1  -4  13     4894.98     5177.11    110.78 o 
   0  -4  13      490.81      465.52     57.90 o 
   1  -4  13     2262.25     2729.59    113.95 o 
   2  -4  13       98.17       70.42     57.87 o 
   3  -4  13     2030.21     2105.49    155.73 o 
   4  -4  13      344.56      334.09     88.11 o 
   5  -4  13     1361.99     1489.63    224.29 o 
   6  -4  13        0.23      -13.38     80.72 o 
  -7  -3  13     1246.79     1067.86    274.31 o 
  -6  -3  13     1464.28     1554.36    119.29 o 
  -5  -3  13     2294.59     2420.70     62.90 o 
  -4  -3  13     3332.42     3474.58     73.82 o 
  -3  -3  13     3738.90     3762.02    165.77 o 
  -2  -3  13     8069.85     8270.89    164.97 o 
  -1  -3  13     4876.85     5033.46    112.95 o 
   0  -3  13     3960.20     4291.77    179.94 o 
   1  -3  13     4784.42     4901.90    189.01 o 
   2  -3  13     3537.75     3390.21    147.06 o 
   3  -3  13     2707.37     2662.67    215.65 o 
   4  -3  13     2831.47     2438.87    379.00 o 
   5  -3  13     1150.60      957.92    180.55 o 
  -7  -2  13       81.85       36.23    123.31 o 
  -6  -2  13     1834.24     1784.36    166.67 o 
  -5  -2  13      409.68      382.39     32.15 o 
  -4  -2  13     4336.70     4329.75    154.59 o 
  -3  -2  13      834.34      796.75     42.45 o 
  -2  -2  13     7675.26     7550.20    158.82 o 
  -1  -2  13     1412.32     1369.79     69.90 o 
   0  -2  13     4309.89     4559.04    177.63 o 
   1  -2  13     1191.78     1120.35    104.89 o 
   2  -2  13     5933.36     5799.76    195.46 o 
   3  -2  13     1233.98     1204.27    132.89 o 
   4  -2  13     5040.52     5745.13    279.15 o 
   5  -2  13      173.37      241.08    116.73 o 
  -7  -1  13      548.01      375.54    142.70 o 
  -6  -1  13      634.38      588.76    121.79 o 
  -5  -1  13      331.87      354.16     64.60 o 
  -4  -1  13     2268.23     2339.13    116.04 o 
  -3  -1  13      849.24      851.18     70.93 o 
  -2  -1  13     4148.47     4297.58    183.18 o 
  -1  -1  13      552.44      469.23     56.35 o 
   0  -1  13     2647.14     3071.55    117.32 o 
   1  -1  13      327.14      265.71     63.21 o 
   2  -1  13     4070.16     3723.58    190.28 o 
   3  -1  13      156.13      171.18     91.39 o 
   4  -1  13     3459.51     3510.38    224.59 o 
   5  -1  13       66.50      132.56    119.41 o 
  -7   0  13     3254.69     3274.61    224.39 o 
  -6   0  13      176.14      187.30     31.34 o 
  -5   0  13     4680.32     4342.51    167.77 o 
  -4   0  13      584.38      676.91     99.43 o 
  -3   0  13     6541.77     6079.09    139.98 o 
  -2   0  13     1227.71     1387.60     73.39 o 
  -1   0  13     6977.06     6320.22    212.45 o 
   0   0  13      709.17      841.31     89.61 o 
   1   0  13     5079.63     4659.08    162.77 o 
   2   0  13     1544.41     1675.93    137.88 o 
   3   0  13     1651.15     1639.53    122.85 o 
   4   0  13      777.44      815.48    110.85 o 
   5   0  13     1256.84     1448.05    349.31 o 
  -7   1  13     5421.14     5043.66    271.43 o 
  -6   1  13       44.40       -4.41     42.59 o 
  -5   1  13     7370.50     6994.90    177.37 o 
  -4   1  13       65.46      112.01     33.85 o 
  -3   1  13     9439.66     9021.66    185.23 o 
  -2   1  13        1.68       13.84     34.69 o 
  -1   1  13     9766.80     9576.29    195.87 o 
   0   1  13       86.94       37.69     75.30 o 
   1   1  13    10154.71     9727.98    320.25 o 
   2   1  13      204.40      217.70    158.88 o 
   3   1  13     5369.38     5094.03    251.63 o 
   4   1  13      198.53      197.06    103.12 o 
   5   1  13     3205.45     3115.89    234.05 o 
  -7   2  13     3732.57     3700.41    233.98 o 
  -6   2  13       96.10       82.18     40.68 o 
  -5   2  13     5971.36     5962.53    140.26 o 
  -4   2  13       10.14       30.13     37.30 o 
  -3   2  13     4992.20     5043.22    136.56 o 
  -2   2  13       21.18       74.51     47.28 o 
  -1   2  13     7999.63     7781.09    256.19 o 
   0   2  13       43.09        2.14     59.96 o 
   1   2  13     7810.01     7432.80    355.94 o 
   2   2  13       11.55       84.87     69.39 o 
   3   2  13     5506.41     5234.94    219.41 o 
   4   2  13        9.42       24.29     95.02 o 
  -6   3  13      356.46      264.40     39.65 o 
  -5   3  13     1762.42     1767.72     81.48 o 
  -4   3  13      150.40       47.40     39.96 o 
  -3   3  13     2998.22     3005.11    103.85 o 
  -2   3  13      326.44      307.21     57.41 o 
  -1   3  13     3509.74     3599.39    139.59 o 
   0   3  13        1.16       36.05     55.30 o 
   1   3  13     2937.78     2713.47    173.09 o 
   2   3  13       79.70       35.69     89.64 o 
   3   3  13     2416.23     2441.01    194.76 o 
   4   3  13       42.14       81.26     80.83 o 
  -6   4  13      483.01      376.73     46.87 o 
  -5   4  13        1.95       53.83     38.32 o 
  -4   4  13      243.47      253.50     57.41 o 
  -3   4  13        3.76      116.60     49.40 o 
  -2   4  13      303.37      355.12     54.52 o 
  -1   4  13      109.35      163.55     75.78 o 
   0   4  13       12.14      -61.86     61.86 o 
   1   4  13       43.62       18.28     60.62 o 
   2   4  13        3.05      -59.77     85.75 o 
   3   4  13      143.62      148.97     99.83 o 
  -6   5  13      427.82      307.81     59.37 o 
  -5   5  13      895.28      889.90     65.78 o 
  -4   5  13      344.86      338.36     56.05 o 
  -3   5  13     1133.96     1115.30     90.97 o 
  -2   5  13      479.04      499.86    111.42 o 
  -1   5  13      957.20     1044.09    116.33 o 
   0   5  13      214.08      117.66     86.33 o 
   1   5  13      554.87      516.99     90.02 o 
   2   5  13      254.71      260.44     86.76 o 
   3   5  13      391.13      352.46     98.07 o 
  -5   6  13     1843.31     1690.36    103.72 o 
  -4   6  13      166.92      109.04     57.35 o 
  -3   6  13     2421.37     2580.53    123.98 o 
  -2   6  13      373.28      349.22     70.46 o 
  -1   6  13     2252.54     2495.33    140.11 o 
   0   6  13      149.95      105.05     71.79 o 
   1   6  13     1491.82     1490.55    163.14 o 
   2   6  13      205.87      230.33     89.27 o 
  -4   7  13       15.92       36.51     49.28 o 
  -3   7  13     2388.76     2824.76    151.95 o 
  -2   7  13       28.30       44.79    112.54 o 
  -1   7  13     2430.96     2962.50    439.87 o 
   0   7  13        1.22       -6.00     65.34 o 
   1   7  13     1492.62     1529.58    138.24 o 
  -3   8  13     1068.53      998.50    125.78 o 
  -2   8  13      505.89      435.48     76.84 o 
  -1   8  13     1067.95     1464.29    211.93 o 
   0   8  13      503.41      617.54    106.42 o 
  -1 -17  14     2363.38     2049.53    127.60 o 
   0 -17  14        3.31       27.94     69.80 o 
   1 -17  14     1511.97     1251.24    107.23 o 
   2 -17  14        3.82       37.77     62.47 o 
  -2 -16  14       55.27       70.53    117.97 o 
  -1 -16  14      886.17      644.52     58.47 o 
   0 -16  14       10.56       17.14     42.79 o 
   1 -16  14      858.90      865.01     67.08 o 
   2 -16  14        0.75      -11.44     87.88 o 
   3 -16  14     1166.28     1346.43    203.38 o 
  -3 -15  14        9.07      177.45     87.17 o 
  -2 -15  14       46.36       75.91     68.15 o 
  -1 -15  14       11.68      -64.61     90.93 o 
   0 -15  14        2.15      -18.93     50.70 o 
   1 -15  14        1.85       41.46     28.82 o 
   2 -15  14       28.95      124.52     62.49 o 
   3 -15  14       17.55     -101.23    101.23 o 
   4 -15  14        3.16      -64.15     98.93 o 
  -4 -14  14      335.83      232.73    100.65 o 
  -3 -14  14      918.60      866.78    118.45 o 
  -2 -14  14       90.24       91.88     35.44 o 
  -1 -14  14     1156.05     1108.43     93.05 o 
   0 -14  14       64.91       38.66     27.19 o 
   1 -14  14     1343.49     1359.06    167.22 o 
   2 -14  14       54.80      123.91     55.61 o 
   3 -14  14     1506.84     1300.93    184.21 o 
   4 -14  14       31.82      -89.44    101.30 o 
  -4 -13  14       44.83      121.87     91.78 o 
  -3 -13  14     3300.15     3456.97    198.19 o 
  -2 -13  14       37.22       66.88     40.12 o 
  -1 -13  14     3519.28     3495.38     81.77 o 
   0 -13  14      150.97       94.75     47.58 o 
   1 -13  14     5049.38     4715.79    137.44 o 
   2 -13  14        1.10       -4.91     97.77 o 
   3 -13  14     5888.43     5568.14    176.14 o 
   4 -13  14       59.96       10.39     31.90 o 
  -5 -12  14     2494.39     2458.79    212.39 o 
  -4 -12  14      115.28       83.34    153.39 o 
  -3 -12  14     4803.74     4696.69    161.89 o 
  -2 -12  14      186.39      207.99     40.44 o 
  -1 -12  14     4835.58     4832.53    166.76 o 
   0 -12  14      158.60      225.86     43.00 o 
   1 -12  14     7292.61     6796.68    191.92 o 
   2 -12  14      136.22      130.75     72.42 o 
   3 -12  14     6558.77     6308.03    301.73 o 
   4 -12  14        2.79       30.90     62.72 o 
   5 -12  14     3969.80     4123.33    172.41 o 
  -5 -11  14     1312.90     1395.00    167.55 o 
  -4 -11  14     1743.95     2074.31    170.71 o 
  -3 -11  14     3378.60     3032.44     73.59 o 
  -2 -11  14     1920.34     2235.16     75.54 o 
  -1 -11  14     3633.84     3588.69    141.15 o 
   0 -11  14     1803.88     1948.09     79.79 o 
   1 -11  14     2584.82     2310.42    113.34 o 
   2 -11  14      999.50     1194.35     68.98 o 
   3 -11  14     3170.92     3015.53    220.66 o 
   4 -11  14      214.57      192.07     59.80 o 
   5 -11  14     2580.61     2462.55     97.97 o 
  -5 -10  14      107.32      120.65     98.69 o 
  -4 -10  14     4248.65     4407.17    242.05 o 
  -3 -10  14      447.70      318.83     48.27 o 
  -2 -10  14     5652.84     5969.13    212.51 o 
  -1 -10  14      592.14      627.55    127.23 o 
   0 -10  14     5073.94     5141.28    144.09 o 
   1 -10  14      820.38      771.56    101.35 o 
   2 -10  14     4889.90     5058.93    167.53 o 
   3 -10  14      672.55      637.54     59.28 o 
   4 -10  14     1682.86     1609.45     99.10 o 
   5 -10  14      704.06      483.84     62.29 o 
  -6  -9  14     3156.04     3315.48    252.82 o 
  -5  -9  14      342.47      318.33    111.94 o 
  -4  -9  14     4960.66     5488.45    194.28 o 
  -3  -9  14       51.10       93.76     33.69 o 
  -2  -9  14     7071.65     7863.32    537.94 o 
  -1  -9  14      132.89      121.01     45.29 o 
   0  -9  14     7941.10     8092.14    204.45 o 
   1  -9  14      199.92      197.73     47.38 o 
   2  -9  14     5090.88     5151.68    133.69 o 
   3  -9  14        7.88       27.29     39.36 o 
   4  -9  14     3406.67     3157.17    133.18 o 
   5  -9  14       16.69      121.34    137.58 o 
  -6  -8  14     1895.37      908.27    285.53 o 
  -5  -8  14      175.67      163.68     82.83 o 
  -4  -8  14     3489.93     3312.23    252.62 o 
  -3  -8  14      303.34      222.82     32.47 o 
  -2  -8  14     4522.62     4646.77    168.62 o 
  -1  -8  14      736.39      761.51     55.31 o 
   0  -8  14     5556.09     5495.93    120.15 o 
   1  -8  14     1302.30     1500.52     89.87 o 
   2  -8  14     4993.28     5262.15    194.59 o 
   3  -8  14      507.97      546.25     60.84 o 
   4  -8  14     2780.73     2985.19    164.24 o 
   5  -8  14      687.48      635.01    112.79 o 
  -6  -7  14      124.56      -75.78    104.15 o 
  -5  -7  14       80.91       62.59     65.04 o 
  -4  -7  14      325.23      252.54     46.75 o 
  -3  -7  14      253.41      231.78     30.72 o 
  -2  -7  14      478.94      484.03     61.72 o 
  -1  -7  14     1192.62     1117.21     64.38 o 
   0  -7  14      760.43      870.95    135.13 o 
   1  -7  14     1901.72     2015.37    137.44 o 
   2  -7  14      822.16      780.90     75.81 o 
   3  -7  14      982.58      939.68    172.04 o 
   4  -7  14      859.41     1152.64    145.60 o 
   5  -7  14     1100.45     1028.54    152.95 o 
  -6  -6  14      884.65     1125.06    124.82 o 
  -5  -6  14       76.51      160.15    112.53 o 
  -4  -6  14      911.24      993.03     32.13 o 
  -3  -6  14       66.02       88.95     26.60 o 
  -2  -6  14      520.03      589.51     72.73 o 
  -1  -6  14      358.12      507.97     96.00 o 
   0  -6  14     1692.03     1837.51    107.93 o 
   1  -6  14     2112.34     1948.96     87.01 o 
   2  -6  14     1604.47     1939.25     97.41 o 
   3  -6  14      552.88      568.55     90.57 o 
   4  -6  14      325.46      347.41    116.46 o 
   5  -6  14      725.20      711.75    118.99 o 
  -6  -5  14     3617.72     3832.37    184.49 o 
  -5  -5  14       20.18       12.83     59.73 o 
  -4  -5  14     7091.89     6894.95    102.94 o 
  -3  -5  14       58.39       59.65     29.73 o 
  -2  -5  14     4991.86     5203.13    117.62 o 
  -1  -5  14        7.05       33.08     33.69 o 
   0  -5  14     9342.83     9441.35    290.70 o 
   1  -5  14      282.44      222.94     48.55 o 
   2  -5  14     5837.20     5270.55    231.91 o 
   3  -5  14        4.45       25.02     62.67 o 
   4  -5  14     3710.25     4030.31    644.19 o 
   5  -5  14       82.45       37.50     99.66 o 
  -6  -4  14     5913.39     5961.50    231.85 o 
  -5  -4  14       69.57       51.74     17.27 o 
  -4  -4  14    10069.11    10158.33    275.24 o 
  -3  -4  14       52.30       56.13     32.63 o 
  -2  -4  14    13554.04    13901.66    255.97 o 
  -1  -4  14        1.13       51.16     40.33 o 
   0  -4  14    13148.61    14124.09    301.07 o 
   1  -4  14      335.19      306.80     58.98 o 
   2  -4  14     7987.70     7981.78    244.39 o 
   3  -4  14       31.78      105.43    130.00 o 
   4  -4  14     7053.60     6762.24    329.30 o 
   5  -4  14        4.52       13.50     96.06 o 
  -7  -3  14      282.28      161.24     80.18 o 
  -6  -3  14     3875.85     4106.82    277.29 o 
  -5  -3  14      228.52      228.63     28.22 o 
  -4  -3  14     6054.57     5916.72    118.42 o 
  -3  -3  14      795.44      772.34     46.89 o 
  -2  -3  14    10094.94    10080.66    226.81 o 
  -1  -3  14      185.07      203.74     42.84 o 
   0  -3  14    10595.32    10898.39    282.35 o 
   1  -3  14        9.16       92.45     56.86 o 
   2  -3  14     8899.51     8975.79    485.97 o 
   3  -3  14       80.59       55.21     68.77 o 
   4  -3  14     6725.22     7227.51    401.89 o 
   5  -3  14       19.30      126.64    178.84 o 
  -7  -2  14     1011.87      860.79    153.35 o 
  -6  -2  14      639.27      735.90    253.26 o 
  -5  -2  14     1313.93     1244.44     64.93 o 
  -4  -2  14     1588.06     1659.44    110.35 o 
  -3  -2  14     2760.89     2583.13    160.88 o 
  -2  -2  14     3030.12     3087.80    135.92 o 
  -1  -2  14     1682.28     1509.39     77.73 o 
   0  -2  14     3458.85     3437.01    178.16 o 
   1  -2  14     1257.97     1402.46    124.41 o 
   2  -2  14     4072.30     4363.19    262.04 o 
   3  -2  14      361.17      387.69     88.29 o 
   4  -2  14     2060.63     2287.00    160.45 o 
   5  -2  14       21.33      -42.04     82.82 o 
  -6  -1  14        2.76        5.85     45.98 o 
  -5  -1  14     3918.90     4014.89    109.17 o 
  -4  -1  14        2.28       38.02     34.03 o 
  -3  -1  14     5290.31     4944.64    139.86 o 
  -2  -1  14      101.45      159.56     41.23 o 
  -1  -1  14     2774.78     2845.50    109.48 o 
   0  -1  14        7.60       19.84     41.12 o 
   1  -1  14     3240.86     3146.43    141.01 o 
   2  -1  14      138.43      221.07    211.44 o 
   3  -1  14      598.58      638.85    123.79 o 
   4  -1  14       80.24      120.30    103.67 o 
   5  -1  14      303.74      375.95    132.05 o 
  -6   0  14      347.30      427.41     58.59 o 
  -5   0  14     3463.63     3234.71    221.19 o 
  -4   0  14      869.45      872.12     53.26 o 
  -3   0  14     2736.91     2554.33    145.54 o 
  -2   0  14     2035.58     2075.48     80.16 o 
  -1   0  14     1680.42     1888.60     93.42 o 
   0   0  14     1276.92     1329.13    286.76 o 
   1   0  14     3311.75     3559.28    185.11 o 
   2   0  14      712.97      659.34     94.12 o 
   3   0  14     1315.89     1388.50    156.28 o 
   4   0  14      254.38      189.72    115.30 o 
  -6   1  14      543.48      712.00     95.02 o 
  -5   1  14      855.25      736.46     48.44 o 
  -4   1  14     1581.85     1764.19     97.48 o 
  -3   1  14      763.03      763.46     61.41 o 
  -2   1  14     1584.33     1730.70    110.44 o 
  -1   1  14     1059.69     1202.06     74.32 o 
   0   1  14     2466.18     2611.32    179.54 o 
   1   1  14     1314.58     1804.05    207.73 o 
   2   1  14     2514.33     2444.64    144.93 o 
   3   1  14      632.63      613.71    104.93 o 
   4   1  14     1028.23      979.75    131.05 o 
  -6   2  14      466.10      318.88     64.10 o 
  -5   2  14      188.13       68.88     48.97 o 
  -4   2  14      753.84      886.40     85.12 o 
  -3   2  14        4.41      -30.15     56.50 o 
  -2   2  14      940.11      961.05    232.61 o 
  -1   2  14       33.42       21.21     43.88 o 
   0   2  14     2430.15     2459.97    158.63 o 
   1   2  14       68.52      144.63     68.75 o 
   2   2  14     2284.59     2267.83    185.23 o 
   3   2  14        1.51       65.50     76.66 o 
  -6   3  14      112.06       63.31     41.52 o 
  -5   3  14     2107.73     1852.89     88.74 o 
  -4   3  14      294.90      232.57     92.89 o 
  -3   3  14     1851.48     2121.14     87.71 o 
  -2   3  14      256.67      281.30     77.74 o 
  -1   3  14     2303.06     2247.19    159.47 o 
   0   3  14     1074.24     1103.35    101.46 o 
   1   3  14     1783.74     1705.98    124.68 o 
   2   3  14      627.71      653.18    145.90 o 
   3   3  14     1032.19     1034.73    124.89 o 
  -5   4  14     4245.40     3986.38    135.72 o 
  -4   4  14       69.86       77.92     45.56 o 
  -3   4  14     5289.02     4937.65    266.04 o 
  -2   4  14      202.87      179.04     54.54 o 
  -1   4  14     5197.28     5263.03    195.02 o 
   0   4  14        8.18       43.39     64.13 o 
   1   4  14     3250.48     3224.45    170.52 o 
   2   4  14        8.65       26.42     71.99 o 
  -5   5  14     3225.39     3432.77    337.44 o 
  -4   5  14       13.51      -51.18     57.89 o 
  -3   5  14     5126.96     5060.01    237.94 o 
  -2   5  14       15.07      -63.09     63.09 o 
  -1   5  14     4440.03     4592.47    231.66 o 
   0   5  14        2.06      -87.90     87.90 o 
   1   5  14     3570.17     3499.55    227.29 o 
   2   5  14       44.61      -83.77    144.50 o 
  -4   6  14       61.01      -39.47     56.30 o 
  -3   6  14     1686.81     1982.18    103.63 o 
  -2   6  14       17.16       60.63     89.54 o 
  -1   6  14     1758.75     1811.67    164.71 o 
   0   6  14       25.39       65.34     86.42 o 
   1   6  14     1694.26     1866.71    188.43 o 
  -3   7  14      102.50      106.49    102.80 o 
  -2   7  14      118.12      197.61     78.25 o 
  -1   7  14      184.66       42.17    129.45 o 
   0   7  14      200.40      183.39     89.03 o 
  -1 -16  15     1248.90     1137.23    198.01 o 
   0 -16  15      686.50      931.23     95.71 o 
   1 -16  15      958.70      984.78     98.98 o 
   2 -16  15      551.72      590.19     87.08 o 
  -2 -15  15      107.31      171.76     80.29 o 
  -1 -15  15     2961.79     2674.42     75.02 o 
   0 -15  15      175.01      121.29     56.77 o 
   1 -15  15     3264.50     3112.28     97.00 o 
   2 -15  15      289.47      238.82     50.17 o 
   3 -15  15     2303.42     2517.83    196.50 o 
  -3 -14  15     2366.98     2553.21    303.32 o 
  -2 -14  15       94.74       96.31     43.04 o 
  -1 -14  15     4175.22     4141.53    129.10 o 
   0 -14  15       34.30       16.24     31.66 o 
   1 -14  15     4776.34     4563.10    195.63 o 
   2 -14  15      101.55       60.86     52.91 o 
   3 -14  15     3796.67     3542.94    142.93 o 
  -4 -13  15      255.12      229.44    104.25 o 
  -3 -13  15     1700.63     1415.95    147.63 o 
  -2 -13  15      193.12      239.76     47.85 o 
  -1 -13  15     2137.61     2099.25    138.16 o 
   0 -13  15        3.64      -12.47     44.04 o 
   1 -13  15     2821.47     2626.46    141.71 o 
   2 -13  15       10.52        4.96     35.44 o 
   3 -13  15     2539.02     2260.53    105.35 o 
   4 -13  15        1.58        0.36     82.85 o 
  -4 -12  15      346.70      256.31    105.40 o 
  -3 -12  15       61.97      -18.27     54.79 o 
  -2 -12  15      297.79      366.49     44.05 o 
  -1 -12  15      243.66      220.70     54.67 o 
   0 -12  15      155.58      157.01     64.24 o 
   1 -12  15      179.73      191.78     55.34 o 
   2 -12  15        5.26       56.91     70.53 o 
   3 -12  15      195.57       81.81     66.68 o 
   4 -12  15       41.43       24.45     49.97 o 
  -5 -11  15      623.74      708.28    151.25 o 
  -4 -11  15      276.53      206.77     91.56 o 
  -3 -11  15     1070.04     1075.89    110.50 o 
  -2 -11  15      640.56      838.25    205.14 o 
  -1 -11  15      385.80      337.17     60.86 o 
   0 -11  15      656.40      607.85     87.62 o 
   1 -11  15      283.36      299.91     53.80 o 
   2 -11  15      389.14      323.86    131.97 o 
   3 -11  15      787.65      958.36    150.00 o 
   4 -11  15       15.03       33.28     77.68 o 
  -5 -10  15     2455.92     2891.64    232.01 o 
  -4 -10  15      285.67      352.06     97.55 o 
  -3 -10  15     4079.11     4597.60    143.23 o 
  -2 -10  15      311.32      271.19    104.32 o 
  -1 -10  15     3519.21     3747.02     96.49 o 
   0 -10  15      244.54      195.24     49.90 o 
   1 -10  15     3272.56     3249.80    108.11 o 
   2 -10  15      290.42      285.46     73.55 o 
   3 -10  15     4197.87     3936.34    204.91 o 
   4 -10  15       39.09       62.33     77.00 o 
   5 -10  15     2180.87     2008.08    380.40 o 
  -5  -9  15     2099.12     1550.84    129.16 o 
  -4  -9  15       16.33       45.08     71.61 o 
  -3  -9  15     5563.11     5852.91    230.64 o 
  -2  -9  15       10.37      -28.07     28.07 o 
  -1  -9  15     5984.95     6265.17    137.50 o 
   0  -9  15       81.01       81.41     55.71 o 
   1  -9  15     6229.46     6495.50    231.26 o 
   2  -9  15        4.87       46.27     40.79 o 
   3  -9  15     6679.17     6850.30    174.35 o 
   4  -9  15       55.67      148.18     52.29 o 
   5  -9  15     3637.10     4019.84    222.76 o 
  -6  -8  15     1113.19     1246.29    188.06 o 
  -5  -8  15     1545.27     1392.69    148.52 o 
  -4  -8  15      802.00     1015.61    102.73 o 
  -3  -8  15     3410.57     3140.43    113.64 o 
  -2  -8  15      869.23     1006.21     48.46 o 
  -1  -8  15     4645.73     4304.22    160.34 o 
   0  -8  15      993.20     1226.40     74.23 o 
   1  -8  15     4425.30     4479.34    163.53 o 
   2  -8  15      372.97      430.36     67.86 o 
   3  -8  15     4566.12     4782.13    232.29 o 
   4  -8  15       80.92      -57.18     57.18 o 
   5  -8  15     2959.01     3036.22    285.88 o 
  -6  -7  15     3503.95     3763.28    239.72 o 
  -5  -7  15      312.90      486.85    186.87 o 
  -4  -7  15     2624.54     2624.44     96.69 o 
  -3  -7  15      756.87      775.56     56.67 o 
  -2  -7  15     3810.16     4170.87    155.89 o 
  -1  -7  15     1025.82     1153.17     85.83 o 
   0  -7  15     4512.44     4578.63    180.96 o 
   1  -7  15     2187.85     2106.16     99.67 o 
   2  -7  15     3360.95     3618.98    161.59 o 
   3  -7  15     1680.46     1834.64    151.94 o 
   4  -7  15     1855.87     1877.77    150.30 o 
   5  -7  15     1116.50      918.78    168.29 o 
  -6  -6  15     4240.67     4463.27    213.15 o 
  -5  -6  15       16.61      127.23     92.82 o 
  -4  -6  15     5259.70     5006.52    129.84 o 
  -3  -6  15        7.46       43.50     32.80 o 
  -2  -6  15     7953.92     8524.51    218.46 o 
  -1  -6  15        0.12       23.41     39.17 o 
   0  -6  15     9045.18     9355.26    299.79 o 
   1  -6  15      134.66       88.19     51.79 o 
   2  -6  15     5874.67     6153.04    167.53 o 
   3  -6  15       35.27       -5.22     64.88 o 
   4  -6  15     4751.80     5060.04    235.88 o 
   5  -6  15       68.33       13.85     81.59 o 
  -6  -5  15     2632.40     2834.06    173.13 o 
  -5  -5  15       90.25      204.73    114.14 o 
  -4  -5  15     5374.50     5169.28    151.49 o 
  -3  -5  15      110.48      100.59     52.13 o 
  -2  -5  15     7916.76     8127.07    291.07 o 
  -1  -5  15      547.35      463.53     50.75 o 
   0  -5  15     6567.54     7083.50    189.17 o 
   1  -5  15      576.45      539.52     71.80 o 
   2  -5  15     4301.30     4088.93    215.00 o 
   3  -5  15      422.11      445.77    164.98 o 
   4  -5  15     4249.09     4223.64    371.69 o 
   5  -5  15      180.13        0.03    142.66 o 
  -6  -4  15      439.51      308.95    139.60 o 
  -5  -4  15       90.09       25.96    171.32 o 
  -4  -4  15      745.34      794.84     39.00 o 
  -3  -4  15       95.13      136.85     48.51 o 
  -2  -4  15     2674.32     2576.27    130.26 o 
  -1  -4  15      296.82      303.17     47.55 o 
   0  -4  15     2462.88     2886.75    119.77 o 
   1  -4  15      623.78      621.73     66.37 o 
   2  -4  15      930.23     1005.37    283.31 o 
   3  -4  15      799.85      888.37    113.11 o 
   4  -4  15     1106.72     1212.49    172.66 o 
  -6  -3  15      319.17      315.45    245.91 o 
  -5  -3  15        6.30       -4.95     21.98 o 
  -4  -3  15      591.98      567.23     51.45 o 
  -3  -3  15       22.62      -10.78     36.27 o 
  -2  -3  15      439.85      380.14     59.46 o 
  -1  -3  15       18.28       45.10     39.92 o 
   0  -3  15       44.46      -51.35     51.35 o 
   1  -3  15      225.45      271.76     57.43 o 
   2  -3  15      111.86      120.17     72.68 o 
   3  -3  15      418.34      306.02     89.43 o 
   4  -3  15      171.56      252.87    121.97 o 
  -6  -2  15     1904.56     2241.79    227.37 o 
  -5  -2  15      194.65      221.64     38.49 o 
  -4  -2  15     4252.59     3878.46    166.10 o 
  -3  -2  15      271.56      242.62     52.53 o 
  -2  -2  15     5597.62     5519.02    134.15 o 
  -1  -2  15       95.61      207.82     68.75 o 
   0  -2  15     3069.34     3180.06    146.26 o 
   1  -2  15        4.36      101.60     77.46 o 
   2  -2  15     1994.10     2043.85    171.41 o 
   3  -2  15        2.23       90.19     96.33 o 
   4  -2  15     1661.12     1433.86    184.61 o 
  -6  -1  15     3058.45     2962.00    253.77 o 
  -5  -1  15       44.39       94.36     47.31 o 
  -4  -1  15     6483.86     6142.18    178.16 o 
  -3  -1  15      103.51       16.01     82.47 o 
  -2  -1  15     9972.02     9649.51    224.18 o 
  -1  -1  15      106.03      140.35     68.62 o 
   0  -1  15     7705.83     8017.27    223.37 o 
   1  -1  15        4.81       13.21     58.77 o 
   2  -1  15     4800.58     4569.96    199.20 o 
   3  -1  15       37.82       22.59     72.08 o 
   4  -1  15     3832.77     3748.71    269.43 o 
  -6   0  15     2312.30     2378.83    165.42 o 
  -5   0  15      156.13      241.63     57.00 o 
  -4   0  15     4822.32     4720.20    160.79 o 
  -3   0  15       27.04        1.71     35.04 o 
  -2   0  15     5561.12     5484.73    166.70 o 
  -1   0  15        6.24      -41.85     72.84 o 
   0   0  15     6839.06     6855.77    191.55 o 
   1   0  15        6.46       47.52     99.69 o 
   2   0  15     6237.87     5776.89    293.63 o 
   3   0  15       20.26      -22.94     74.35 o 
  -6   1  15     1065.90     1041.66     62.56 o 
  -5   1  15     1300.74     1169.34     96.15 o 
  -4   1  15     1876.06     1972.35     84.46 o 
  -3   1  15      598.55      491.40     74.96 o 
  -2   1  15     3098.01     3121.50    122.99 o 
  -1   1  15      763.25      641.41     92.73 o 
   0   1  15     3070.38     3041.93    213.09 o 
   1   1  15      623.72      571.08    111.25 o 
   2   1  15     3343.39     3245.74    180.03 o 
   3   1  15      252.28      350.39     99.86 o 
  -5   2  15     1990.26     1669.63     79.18 o 
  -4   2  15      230.13      287.92     60.91 o 
  -3   2  15     1909.40     1712.70    113.65 o 
  -2   2  15      173.36      341.66     77.08 o 
  -1   2  15     2436.12     2625.81    138.22 o 
   0   2  15      362.51      389.12     81.34 o 
   1   2  15     1609.81     1585.83    127.47 o 
   2   2  15      387.20      440.89    121.31 o 
   3   2  15      932.55      585.90    277.82 o 
  -5   3  15     2068.86     1987.47    152.91 o 
  -4   3  15       62.92        7.20     78.44 o 
  -3   3  15     2564.48     2515.88    123.70 o 
  -2   3  15       75.93      160.27     73.55 o 
  -1   3  15     2921.81     3047.49    135.90 o 
   0   3  15      321.41      185.09    134.52 o 
   1   3  15     1622.33     1644.86    167.65 o 
   2   3  15      182.38      152.51    108.00 o 
  -4   4  15      450.83      723.70    165.73 o 
  -3   4  15     1192.22     1240.50    105.88 o 
  -2   4  15      548.25      500.01     71.87 o 
  -1   4  15     1340.88     1574.15    134.97 o 
   0   4  15      786.38      621.23    111.80 o 
   1   4  15      762.30      591.72    133.10 o 
  -4   5  15      352.86      331.19     75.64 o 
  -3   5  15        3.24       45.59     86.92 o 
  -2   5  15      723.30     1100.21    300.80 o 
  -1   5  15        9.87       72.55     62.56 o 
   0   5  15      653.93      580.35    104.72 o 
  -2   6  15      211.82      321.42     87.36 o 
  -1   6  15      365.48      556.99     90.57 o 
   0 -16  16      245.66      180.28     35.65 o 
  -1 -15  16      424.59      286.81     50.40 o 
   0 -15  16      969.93     1003.73     57.00 o 
   1 -15  16      541.32      396.90     52.18 o 
   2 -15  16      654.16      693.23     57.55 o 
  -3 -14  16        1.54      210.16     99.71 o 
  -2 -14  16      756.63      773.28    109.87 o 
  -1 -14  16        0.51       11.12     26.41 o 
   0 -14  16     1484.28     1329.59     74.40 o 
   1 -14  16        0.04       26.40     44.97 o 
   2 -14  16     1465.90     1443.97    126.11 o 
   3 -14  16        0.56      224.80    167.93 o 
  -3 -13  16     1132.48     1180.24    103.15 o 
  -2 -13  16      354.97      218.11     43.79 o 
  -1 -13  16     1223.02     1441.87    191.58 o 
   0 -13  16     1109.52     1086.05    216.34 o 
   1 -13  16     1109.79     1133.78     72.09 o 
   2 -13  16      768.64     1001.27     67.09 o 
   3 -13  16      515.84      582.63    114.06 o 
  -4 -12  16      232.12       99.03     70.86 o 
  -3 -12  16     4202.59     4306.24    247.54 o 
  -2 -12  16       88.34       37.85     37.05 o 
  -1 -12  16     3868.17     4152.48    210.78 o 
   0 -12  16      111.33       76.67     45.30 o 
   1 -12  16     3150.36     3075.72    302.42 o 
   2 -12  16      106.71       42.81     44.16 o 
   3 -12  16     3248.29     3203.77    119.14 o 
   4 -12  16      349.95      330.53     57.14 o 
  -4 -11  16       32.74      125.61     77.03 o 
  -3 -11  16     5247.78     5077.72    456.44 o 
  -2 -11  16        4.18       55.50     68.34 o 
  -1 -11  16     5674.25     5550.90    155.72 o 
   0 -11  16       14.03       26.11     63.73 o 
   1 -11  16     5990.52     6046.02    148.84 o 
   2 -11  16        0.91      -23.84     39.30 o 
   3 -11  16     6176.55     5913.55    172.10 o 
   4 -11  16       29.44       53.61     55.58 o 
  -5 -10  16     2328.98     2421.18    173.71 o 
  -4 -10  16      160.77      167.73     75.82 o 
  -3 -10  16     3831.19     3784.08    237.57 o 
  -2 -10  16       35.04       74.78     50.97 o 
  -1 -10  16     4470.89     4255.50    143.90 o 
   0 -10  16       78.58      163.10     57.03 o 
   1 -10  16     5760.04     5446.17    181.98 o 
   2 -10  16        1.12       39.68     42.58 o 
   3 -10  16     4868.93     4871.47    159.03 o 
   4 -10  16      125.81      260.58     58.76 o 
  -5  -9  16      626.60      516.30    102.10 o 
  -4  -9  16      500.51      307.52    212.02 o 
  -3  -9  16      802.30      884.87    108.48 o 
  -2  -9  16      133.33      246.13     43.37 o 
  -1  -9  16      770.68      733.09     65.59 o 
   0  -9  16      508.62      527.36     71.71 o 
   1  -9  16     1738.09     1735.93    121.01 o 
   2  -9  16       57.79       14.45     48.54 o 
   3  -9  16     1480.14     1389.68     88.86 o 
   4  -9  16       27.04       88.32     77.73 o 
  -5  -8  16      143.94      169.73     86.85 o 
  -4  -8  16      994.59     1117.30    159.73 o 
  -3  -8  16      372.08      421.01     42.13 o 
  -2  -8  16      254.12      355.50     42.95 o 
  -1  -8  16      475.39      536.11     61.78 o 
   0  -8  16      746.23     1111.67    125.80 o 
   1  -8  16      507.20      438.63     66.61 o 
   2  -8  16      435.02      538.96     88.79 o 
   3  -8  16       41.85       68.23     66.79 o 
   4  -8  16      111.16      207.21     70.96 o 
  -5  -7  16     2001.50     1950.94    221.58 o 
  -4  -7  16      754.23      902.84    151.29 o 
  -3  -7  16     2432.52     2461.73     94.92 o 
  -2  -7  16     1069.13     1150.79     68.63 o 
  -1  -7  16     2832.52     3354.69    157.33 o 
   0  -7  16     1132.59     1342.56     74.26 o 
   1  -7  16     3480.63     4020.14    360.01 o 
   2  -7  16      937.95     1144.37     82.85 o 
   3  -7  16     2022.60     1956.76    108.33 o 
   4  -7  16      442.73      476.54    107.87 o 
  -5  -6  16     3847.27     3953.10    289.56 o 
  -4  -6  16      230.81      128.96     39.20 o 
  -3  -6  16     2868.99     2885.64     95.14 o 
  -2  -6  16      295.38      218.86     40.20 o 
  -1  -6  16     5469.30     5717.57    202.11 o 
   0  -6  16      415.60      380.10     77.08 o 
   1  -6  16     4959.12     5113.19    151.44 o 
   2  -6  16      496.86      402.05     65.67 o 
   3  -6  16     3268.38     3326.81    224.27 o 
   4  -6  16      240.16      225.34     98.58 o 
  -5  -5  16     2189.55     1865.44    211.71 o 
  -4  -5  16      184.12      148.32     63.49 o 
  -3  -5  16     1918.08     1892.78     72.29 o 
  -2  -5  16      358.85      289.48     54.76 o 
  -1  -5  16     4242.11     4450.10    123.16 o 
   0  -5  16      175.39      113.46     57.78 o 
   1  -5  16     4002.10     4394.80    140.77 o 
   2  -5  16       99.92       72.19     72.31 o 
   3  -5  16     3285.60     3591.12    299.10 o 
   4  -5  16      150.06      214.21    107.60 o 
  -5  -4  16      459.95      687.64    156.03 o 
  -4  -4  16     2820.52     2739.95    129.17 o 
  -3  -4  16      856.81      922.83     98.83 o 
  -2  -4  16     3917.65     4523.24    115.04 o 
  -1  -4  16     1922.10     1902.33    100.28 o 
   0  -4  16     2519.66     2620.24    210.61 o 
   1  -4  16     1323.13     1350.91    128.16 o 
   2  -4  16     2174.16     1938.88    148.58 o 
   3  -4  16     1897.08     1588.09    278.78 o 
   4  -4  16     1334.58     1495.86    153.44 o 
  -5  -3  16        9.12       94.53     41.64 o 
  -4  -3  16     6358.01     6082.14    263.86 o 
  -3  -3  16      206.17      239.70     47.50 o 
  -2  -3  16     7404.89     7702.85    214.08 o 
  -1  -3  16      371.12      346.28     66.12 o 
   0  -3  16     4730.67     5037.55    151.19 o 
   1  -3  16       70.78       56.78     62.37 o 
   2  -3  16     4703.60     4708.63    212.34 o 
   3  -3  16       55.28      226.10    113.66 o 
   4  -3  16     2016.19     2103.75    178.56 o 
  -5  -2  16       28.11       19.58     42.49 o 
  -4  -2  16     5032.95     4835.16    396.57 o 
  -3  -2  16       48.40        5.68     49.82 o 
  -2  -2  16     4305.33     4650.88    143.41 o 
  -1  -2  16      160.27      132.15     49.25 o 
   0  -2  16     4810.35     5047.27    172.30 o 
   1  -2  16       62.11       47.28    104.78 o 
   2  -2  16     4195.27     4210.73    347.25 o 
   3  -2  16      197.55      201.52     94.32 o 
  -5  -1  16        2.28       11.32     55.83 o 
  -4  -1  16     1447.69     1533.89    102.27 o 
  -3  -1  16      389.77      402.48     51.15 o 
  -2  -1  16      968.62     1271.27    104.55 o 
  -1  -1  16      290.32      370.87     75.94 o 
   0  -1  16     2587.43     2957.80    137.61 o 
   1  -1  16      310.52      420.33     86.32 o 
   2  -1  16     2024.04     2119.77    155.69 o 
   3  -1  16      250.17      187.30     94.80 o 
  -5   0  16      116.07       72.96     37.02 o 
  -4   0  16        9.66        8.22     41.78 o 
  -3   0  16       11.59      129.57     55.61 o 
  -2   0  16       63.05      162.32     97.91 o 
  -1   0  16        7.17       23.18     56.61 o 
   0   0  16      204.61      177.94     74.92 o 
   1   0  16      109.07      182.93     78.72 o 
   2   0  16      153.06      182.66     85.92 o 
   3   0  16       52.95      152.45    166.89 o 
  -5   1  16      187.56      100.05     60.78 o 
  -4   1  16     1012.53      864.29    112.82 o 
  -3   1  16       66.43       68.05     49.30 o 
  -2   1  16     1133.41     1307.15     99.58 o 
  -1   1  16       68.97       56.69     59.90 o 
   0   1  16      732.60      938.73    149.71 o 
   1   1  16        0.87      -74.67     91.34 o 
   2   1  16      494.22      426.96    163.83 o 
  -4   2  16     2687.96     2440.35    102.14 o 
  -3   2  16       94.51      135.41     92.49 o 
  -2   2  16     2766.25     2610.74    169.74 o 
  -1   2  16       60.59       87.67     77.65 o 
   0   2  16     2535.51     2691.88    158.10 o 
   1   2  16       72.53      134.86    102.60 o 
   2   2  16     1965.78     2041.44    164.38 o 
  -4   3  16     2714.08     2770.57    141.73 o 
  -3   3  16       38.79       -5.39     45.72 o 
  -2   3  16     3105.63     3085.09    187.34 o 
  -1   3  16       13.61      -56.44     70.53 o 
   0   3  16     2762.33     2565.51    164.12 o 
   1   3  16        5.61      101.35    173.81 o 
  -3   4  16      560.81      463.09     81.46 o 
  -2   4  16     1421.66     1855.99    240.29 o 
  -1   4  16      447.80      470.51    104.40 o 
   0   4  16     1422.62     1523.28    171.27 o 
   0 -15  17     1931.04     1916.17    150.54 o 
  -2 -14  17      368.15      365.92    173.35 o 
  -1 -14  17     1188.95     1015.04    192.41 o 
   0 -14  17      369.50      277.92     85.07 o 
   1 -14  17      578.00      631.26     62.14 o 
   2 -14  17      403.35      356.53     56.49 o 
  -2 -13  17        9.24      -87.00     87.00 o 
  -1 -13  17     1766.79     1547.55    106.30 o 
   0 -13  17       93.65      149.60     61.77 o 
   1 -13  17     1330.64     1168.70     93.06 o 
   2 -13  17        3.88      -51.54     51.54 o 
  -3 -12  17      898.20      781.25    138.54 o 
  -2 -12  17      364.35      320.23     52.65 o 
  -1 -12  17     1220.00     1146.19     78.61 o 
   0 -12  17      645.17      766.26    165.42 o 
   1 -12  17     1332.33     1318.76     85.69 o 
   2 -12  17      692.25      560.36     84.76 o 
   3 -12  17      845.01      691.77     74.90 o 
  -4 -11  17      147.14      355.65    224.90 o 
  -3 -11  17       28.88       38.33     93.40 o 
  -2 -11  17      578.96      416.91     81.24 o 
  -1 -11  17      216.25       44.91     61.59 o 
   0 -11  17     1093.87     1079.50    146.53 o 
   1 -11  17      127.91      149.53     46.21 o 
   2 -11  17     1714.86     1566.62    201.02 o 
   3 -11  17      104.89      163.27     61.00 o 
  -4 -10  17      146.40      215.21    119.06 o 
  -3 -10  17      996.72     1011.94    150.64 o 
  -2 -10  17      504.40      663.97    186.33 o 
  -1 -10  17      697.33      846.83     66.90 o 
   0 -10  17      684.21      940.20     62.35 o 
   1 -10  17      301.99      365.92     73.63 o 
   2 -10  17     1145.12     1264.20     82.83 o 
   3 -10  17      287.08      191.57     65.57 o 
  -4  -9  17       55.77      175.55    116.38 o 
  -3  -9  17     4214.30     4529.44    136.22 o 
  -2  -9  17      269.62      236.10     42.53 o 
  -1  -9  17     3926.04     4316.14    337.96 o 
   0  -9  17      124.70      120.10     49.77 o 
   1  -9  17     3654.13     3959.53    145.48 o 
   2  -9  17      460.86      416.14    101.40 o 
   3  -9  17     2164.30     2442.39    141.05 o 
  -4  -8  17       20.05      -53.72    101.10 o 
  -3  -8  17     6005.95     6124.91    227.26 o 
  -2  -8  17        0.25       36.75     46.24 o 
  -1  -8  17     5906.38     6077.08    230.49 o 
   0  -8  17       28.25      -49.70     49.70 o 
   1  -8  17     7334.22     7477.36    219.21 o 
   2  -8  17       15.25      -11.02     53.14 o 
   3  -8  17     4216.96     4488.67    294.74 o 
  -5  -7  17     3350.44     3564.51    498.67 o 
  -4  -7  17       71.90      158.61    118.01 o 
  -3  -7  17     4970.15     4873.18    200.17 o 
  -2  -7  17        8.60      -21.40     45.71 o 
  -1  -7  17     4949.31     5191.37    327.98 o 
   0  -7  17        5.88      -15.92     42.42 o 
   1  -7  17     4291.48     4706.87    173.58 o 
   2  -7  17       29.64       72.20     54.83 o 
   3  -7  17     4272.71     4252.17    179.52 o 
  -5  -6  17      841.26      854.52    178.70 o 
  -4  -6  17      273.55      187.65    118.65 o 
  -3  -6  17     1493.39     1411.87     90.54 o 
  -2  -6  17      306.95      291.46     45.40 o 
  -1  -6  17     2103.58     2337.79    118.66 o 
   0  -6  17      411.71      483.03     87.13 o 
   1  -6  17     1919.38     2029.78    153.03 o 
   2  -6  17      146.01      108.53     69.30 o 
   3  -6  17     2302.08     2440.27    251.97 o 
  -5  -5  17       24.40       -7.32    186.50 o 
  -4  -5  17      967.92      972.05     59.48 o 
  -3  -5  17       11.65       86.40     63.02 o 
  -2  -5  17     1462.79     1657.53     79.56 o 
  -1  -5  17       76.38       87.10     53.30 o 
   0  -5  17     1134.85     1380.33    102.07 o 
   1  -5  17        9.35       96.17     64.87 o 
   2  -5  17      385.11      444.70     86.48 o 
   3  -5  17      119.82      196.04     95.25 o 
  -5  -4  17      543.29      379.27    150.34 o 
  -4  -4  17     1303.11     1348.79     89.57 o 
  -3  -4  17      557.11      685.82     65.02 o 
  -2  -4  17     2099.87     2250.45    123.22 o 
  -1  -4  17     1021.42     1067.92    121.00 o 
   0  -4  17      732.60     1033.83    123.26 o 
   1  -4  17     1597.09     1894.32    198.10 o 
   2  -4  17      458.64      532.13     80.08 o 
   3  -4  17      751.09      607.77    148.67 o 
  -5  -3  17     1540.02     1818.13    219.17 o 
  -4  -3  17      275.09      262.29     41.16 o 
  -3  -3  17     1912.71     1709.91     86.05 o 
  -2  -3  17      451.73      361.17     65.98 o 
  -1  -3  17     3651.11     3510.20    301.46 o 
   0  -3  17      228.69      201.45     83.62 o 
   1  -3  17     3103.95     3144.12    139.73 o 
   2  -3  17      430.96      331.09     96.37 o 
   3  -3  17     1817.11     1871.98    216.59 o 
  -5  -2  17     1167.47     1118.52    251.03 o 
  -4  -2  17      135.61       43.11     57.00 o 
  -3  -2  17     2338.05     2433.90    206.49 o 
  -2  -2  17       49.68       25.73     66.15 o 
  -1  -2  17     2696.94     3101.22    121.53 o 
   0  -2  17        4.78       43.15     68.73 o 
   1  -2  17     2214.85     2461.31    145.34 o 
   2  -2  17        5.42      155.15     86.66 o 
  -4  -1  17     1348.35     1282.91     86.65 o 
  -3  -1  17      556.31      532.49     89.14 o 
  -2  -1  17     1355.00     1277.03     82.40 o 
  -1  -1  17     1105.34     1220.84    104.62 o 
   0  -1  17     1001.31     1265.26    105.74 o 
   1  -1  17     1039.00      782.93    261.78 o 
   2  -1  17      829.19      702.51    143.44 o 
  -4   0  17     3145.39     3033.98    120.31 o 
  -3   0  17       66.18       53.68     62.40 o 
  -2   0  17     4403.94     4516.73    242.12 o 
  -1   0  17       67.12       34.40     52.90 o 
   0   0  17     3334.90     3169.46    240.93 o 
   1   0  17      212.43      122.30    153.08 o 
  -4   1  17     3638.96     3580.21    122.58 o 
  -3   1  17       16.18      119.08     64.34 o 
  -2   1  17     4622.44     4517.30    158.24 o 
  -1   1  17      103.94       76.10     69.84 o 
   0   1  17     3062.80     3209.43    286.56 o 
   1   1  17       18.11       51.11     78.87 o 
  -3   2  17        1.40       76.76     65.96 o 
  -2   2  17     2330.15     2526.87    176.34 o 
  -1   2  17      126.06       88.31     73.03 o 
   0   2  17     1826.58     2196.09    342.33 o 
  -1 -13  18        4.10       10.27     78.12 o 
   0 -13  18     3151.45     3099.96    154.02 o 
   1 -13  18        4.02       36.08     87.14 o 
  -2 -12  18     2357.96     2203.53    215.09 o 
  -1 -12  18      287.53      193.68    101.89 o 
   0 -12  18     2933.57     2711.89    146.00 o 
   1 -12  18      196.72      186.05     60.66 o 
  -3 -11  18     1588.04     1839.55    190.09 o 
  -2 -11  18      801.75      801.07    124.04 o 
  -1 -11  18     1155.92     1504.13    377.73 o 
   0 -11  18      927.03      894.06    108.73 o 
   1 -11  18      968.96      983.01     93.78 o 
   2 -11  18     1284.39     1204.42     83.80 o 
  -3 -10  18     2620.49     3470.94    428.14 o 
  -2 -10  18        4.33       -0.18     32.84 o 
  -1 -10  18     2513.86     2972.85    113.36 o 
   0 -10  18        1.61       74.51     44.43 o 
   1 -10  18     2200.13     2458.82    104.92 o 
   2 -10  18       21.49       73.99     53.45 o 
  -3  -9  18     2108.78     2215.43    213.68 o 
  -2  -9  18      495.55      426.76     44.77 o 
  -1  -9  18     2937.24     3292.62    127.14 o 
   0  -9  18      358.02      366.99     74.93 o 
   1  -9  18     2659.02     2674.35    130.17 o 
   2  -9  18      562.69      456.36    136.63 o 
  -4  -8  18      532.36      248.82    239.30 o 
  -3  -8  18      488.83      406.33     53.54 o 
  -2  -8  18      787.08      970.63     78.24 o 
  -1  -8  18      739.41      856.61     75.25 o 
   0  -8  18      910.69      914.10     74.35 o 
   1  -8  18      899.99      931.72     83.25 o 
   2  -8  18     1183.48     1548.29    114.78 o 
  -4  -7  18      280.13      415.16    142.88 o 
  -3  -7  18      204.50      192.92     57.05 o 
  -2  -7  18      415.07      375.11     68.12 o 
  -1  -7  18      128.83      126.84     52.66 o 
   0  -7  18      430.21      433.61     73.02 o 
   1  -7  18       11.96      -53.29     86.75 o 
   2  -7  18      690.28      919.22    176.27 o 
  -4  -6  18        1.72       23.42    187.72 o 
  -3  -6  18     1828.70     1814.17    106.41 o 
  -2  -6  18       27.35       70.01     79.00 o 
  -1  -6  18     1817.80     2058.66    211.44 o 
   0  -6  18       10.92      -33.32     58.85 o 
   1  -6  18     1682.44     1855.73    181.96 o 
   2  -6  18      161.89      181.13     68.64 o 
  -4  -5  18       41.22       27.46     72.60 o 
  -3  -5  18     4032.00     3685.14    127.29 o 
  -2  -5  18        1.62       60.14     46.41 o 
  -1  -5  18     4415.78     4681.54    203.34 o 
   0  -5  18        0.24      -11.01     49.44 o 
   1  -5  18     5055.33     5383.00    246.94 o 
   2  -5  18        4.38       43.36     79.90 o 
  -4  -4  18       20.20       24.79     53.37 o 
  -3  -4  18     4088.10     4067.72    189.19 o 
  -2  -4  18       35.54       40.12     53.48 o 
  -1  -4  18     4708.70     4669.14    179.36 o 
   0  -4  18       21.51      144.88     68.71 o 
   1  -4  18     6105.16     6420.09    241.52 o 
   2  -4  18        0.14       -3.74     58.20 o 
  -4  -3  18      339.82      319.81     59.11 o 
  -3  -3  18     1561.46     1476.95     94.43 o 
  -2  -3  18      119.08      103.56     49.73 o 
  -1  -3  18     1880.86     2130.02    194.80 o 
   0  -3  18      134.18       39.16    113.57 o 
   1  -3  18     2625.02     2466.67    153.58 o 
   2  -3  18       19.84       49.09     99.83 o 
  -3  -2  18      128.16      121.35     48.46 o 
  -2  -2  18     1190.05     1323.49    176.45 o 
  -1  -2  18      381.62      466.53    102.59 o 
   0  -2  18      609.78      730.29     97.29 o 
   1  -2  18      164.04      230.49     90.28 o 
  -3  -1  18      265.24      221.10     58.70 o 
  -2  -1  18     1364.61     1326.17    109.70 o 
  -1  -1  18      165.16      197.14     64.75 o 
   0  -1  18      948.59      775.69     93.51 o 
  -2   0  18      729.53      777.05     81.90 o 
  -1   0  18      941.09      828.54    103.78 o 
   0   0  18      401.95      400.73     92.46 o 
  -1 -11  19       38.55       80.28     40.20 o 
   0 -11  19     1651.27     1606.66     83.76 o 
  -2 -10  19     2233.46     2438.54    183.74 o 
  -1 -10  19       45.66       82.47     56.32 o 
   0 -10  19     2985.84     3089.74    154.33 o 
  -2  -9  19     2024.77     1880.25     99.45 o 
  -1  -9  19      133.22       33.81     45.56 o 
   0  -9  19     2434.89     2631.51    131.42 o 
   1  -9  19       14.55      -31.21     59.48 o 
  -2  -8  19      766.92      915.79    137.62 o 
  -1  -8  19     1199.39     1353.79     81.58 o 
   0  -8  19     1214.94     1184.11    101.14 o 
   1  -8  19      762.13      768.11     83.76 o 
  -3  -7  19     2563.93     2700.39     97.43 o 
  -2  -7  19        4.22       88.44     62.94 o 
  -1  -7  19     2569.61     2913.94    125.42 o 
   0  -7  19      156.01       99.14     63.50 o 
   1  -7  19     2101.24     2363.89    257.32 o 
  -3  -6  19     2312.09     2121.03    128.68 o 
  -2  -6  19      243.47      477.94     87.41 o 
  -1  -6  19     2255.00     2351.71    131.88 o 
   0  -6  19      276.34      219.42     77.49 o 
   1  -6  19     2065.02     2279.56    128.28 o 
  -3  -5  19     1004.89      791.20    112.72 o 
  -2  -5  19      472.84      504.16     93.00 o 
  -1  -5  19      839.33      896.41    129.01 o 
   0  -5  19      522.26      695.93     92.31 o 
   1  -5  19     1376.32     1414.83    161.64 o 
  -2  -4  19      368.70      464.28     86.93 o 
  -1  -4  19        5.11       61.67     82.55 o 
   0  -4  19      193.18      198.83     68.35 o 
  -2  -3  19        5.56       55.60     57.76 o 
  -1  -3  19      612.73      560.00    110.67 o 
                                                 
